# Supplementary material for: Life Cycle Dominates the Volatilome Character of Dimorphic Fungus Coccidioides spp
Source: mSphere. 2021 Apr 14;6(2):e00040-21. doi: 10.1128/mSphere.00040-21 (PMC8546678; doi:10.1128/mSphere.00040-21)
Supplement: TABLE S1 [file msphere.00040-21-st001.xlsx]

## Sheet: Table_S1
Table S1: Table of 353 Coccidioides VOCs detected in the headspace of in vitro spherule and mycelial cultures. Columns are defined in the footnotes, in a separate tab.
VOC	Compound ID	CAS	MW	Molecular Formula	ID Level	1tR (s)	2tR (s)	LRI	Chemical Functional Class	My □ Control	Sph ○ Control	C. immitis My □	C. immitis Sph ○	C. posadassi My □	C. posadassi Sph ○	U-test Lifecycle	BH Correct Lifecycle	U-test Species	BH Correct Species	Freq My □ (%)	Freq Sph ○ (%)	RMSCC2006 My □	RMSCC2009 My □	RMSCC2010 My □	RMSCC2395 My □	RMSCC3505 My □	RS My □	RMSCC2006 Sph ○	RMSCC2009 Sph ○	RMSCC2010 Sph ○	RMSCC2395 Sph ○	RMSCC3505 Sph ○	RS Sph ○	B3221 My □	B3222 My □	GT 166 My □	RMSCC2343 My □	RMSCC3506 My □	Silveira My □	B3221 Sph ○	B3222 Sph ○	GT 166 Sph ○	RMSCC2343 Sph ○	RMSCC3506 Sph ○	Silveira Sph ○	Control My □	Control Sph ○
40	alcohol-40				3	437.744	0.575128	473.746	alcohol	1	1	1	0	1	0	0.0100445	0.0669004	0.977402	1	0.166667	0	560159	409217	485610	419711	501501	1.52247e+06	1.08333e+06	887985	1.21171e+06	1.51749e+06	792584	1.33649e+06	649637	578359	487645	1.76713e+06	868419	460460	851306	1.16305e+06	784754	868880	1.03811e+06	1.2757e+06	592799	1.31978e+06
98	alcohol-98				3	660.128	0.597692	597.293	alcohol	1	1	1	0	1	0	0.00451305	0.0414539	0.977402	1	0.166667	0	152528	106126	122754	110553	126190	331774	268632	227055	291218	369690	211605	344368	156773	140225	128014	369424	217605	113830	226117	291963	207955	221885	252233	312005	153957	329696
159	2-methyl-1-butanol	137-32-6	88.1482	C5H12O	2	896.857	0.73119	728.254	alcohol	0	1	3	1	4	2	0.757708	0.865602	0.130633	0.997586	0.583333	0.25	0	1129.84	0	1777.31	1852.35	0	0	0	0	0	0	28536.6	1235.16	647.957	0	0	1726.95	1256.89	0	63965.4	0	3397.21	8486.63	37184.5	0	10827.7
239	1-hexanol	111-27-3	102.175	C6H14O	2	1193.63	0.716531	916.576	alcohol	0	1	3	1	5	2	0.88214	0.949376	0.146247	0.997586	0.666667	0.25	0	0	0	666.747	585.545	2253.86	1720.52	0	694.516	0	0	703.84	0	1456.41	413.318	4867.77	26971.2	691.991	1631.53	542.521	0	6379.14	2244.54	0	0	824.685
255	2-hexen-1-ol	2305-21-7	100.159	C6H12O	2	1251.42	0.775161	942.724	alcohol	0	0	0	5	0	5	0.000125309	0.0023281	0.897417	1	0	0.833333	0	0	0	0	0	0	0	6983.48	22893.1	5872.71	2197.26	9927.38	0	0	0	0	0	0	6987.59	6164.02	10040.2	0	1978.67	1350.73	0	0
506	alcohol-506				3	1719.93	0.560185	1172.37	alcohol	1	0	0	6	0	6	0.000536827	0.00789583	0.884357	1	0	1	0	889.391	0	1280.16	941.975	1362.3	2175.48	1376.83	918.39	1265.62	1274	1329.86	0	1011.02	0	0	1475.64	0	1649.96	1589.58	1732.44	1253.66	1926.86	1026.04	1024.26	0
518	alcohol-518				3	1768.81	0.725	1196.41	alcohol	0	1	2	1	0	0	0.0679386	0.237179	0.370193	0.997586	0.166667	0.0833333	0	0	0	2204.82	0	1033.19	3924.37	1276.36	0	0	1234.75	0	0	0	0	0	0	0	1047.74	0	1260.12	859.68	0	744.21	0	713.016
554	2-(2-butoxyethoxy)-ethanol	112-34-5	162.227	C8H18O3	2	1869.71	0.772449	1250.78	alcohol	1	1	1	2	0	2	0.00442148	0.0414539	0.49074	1	0.0833333	0.333333	0	0	0	2857.07	0	1005.49	1358.35	2824.61	0	0	2514.8	795.628	0	0	640.317	1431.69	0	0	2139.93	1250.25	2445.35	1302.77	2839.9	1631.28	1339.94	1096.1
820	2-butyl-1-octanol	3913-02-8	186.334	C12H26O	2	2312.59	0.454259	1513.8	alcohol	1	0	0	5	0	6	0.706233	0.825498	0.468546	1	0	0.916667	1115.93	5283.25	5606.42	0	6845.1	1279.01	0	1090.12	1429.08	1253.91	788.212	1213.99	3873.93	0	3129.36	0	0	3848.68	3108.84	2841.32	2109.05	916.941	1003.57	1092.57	5480.21	0
823	alcohol-823				3	2314.22	0.453273	1516.25	alcohol	1	1	1	0	2	1	0.97695	1	0.4701	1	0.25	0.0833333	968.783	1084.17	0	5346.16	0	1233.52	1034.92	975.848	1277.53	1626.89	1034.41	928.166	6318.92	7559.95	1162.72	1838.51	0	1180.49	851.703	1659.35	949.593	1186.76	2882.31	908.05	1023.74	1261.47
108	aldehyde-108				3	679.897	0.509487	608.231	aldehyde	1	1	0	1	0	0	0.0518646	0.20571	0.477575	1	0	0.0833333	21238.9	6674.49	29610.7	22645.6	29028.9	120492	241374	128573	272736	290038	385961	39760.5	16833.7	26615.6	55990.9	34843.4	59862.3	136946	85259.9	3958.93	10834.1	136397	136851	43630.6	171262	178634
195	hexanal	66-25-1	100.159	C6H12O	2	1017.15	0.548077	795.085	aldehyde	1	1	2	0	1	0	0.000102805	0.00201611	0.442833	1	0.25	0	76511.3	55533.4	255173	144420	262045	182688	120633	39002	91631.1	53541.4	27581.3	50363.1	124423	82548.4	97975.7	272858	92316	201146	13556.4	37000.5	9492.99	74920.5	45030.9	44378.7	122895	160218
555	decanal	112-31-2	156.265	C10H20O	1	1871.92	0.460282	1261.36	aldehyde	1	1	0	1	0	2	0.148826	0.366733	0.728978	1	0	0.25	4695.41	5862.73	5245.22	4142.54	5630.7	393.306	760.287	2058.02	1140.14	0	3556.59	799.294	6174.62	5697.23	4563.39	960.618	0	3147.14	5020.69	1996.06	5618.32	2373.58	2230.4	946.413	6104.3	1294.5
109	aromatic-109				3	683.286	0.526429	610.103	aromatic	0	0	0	0	0	1	0.359317	0.532937	0.359317	0.997586	0	0.0833333	0	0	0	0	0	0	0	0	0	0	0	0	0	0	0	0	0	0	0	0	0	0	17498.3	0	0	0
502	1,3-diethenyl-benzene	108-57-6	130.186	C10H10	2	1708.31	0.673889	1165.32	aromatic	1	1	0	1	0	0	0.347358	0.532937	0.012094	0.997586	0	0.0833333	1145.12	983.477	876.057	1476.84	906.338	1079.86	1640.83	1266.95	905.283	0	1105.15	1483.36	708.457	844.816	554.768	597.584	605.301	744.257	1117.34	692.089	1008.71	1036.55	883.353	859.439	1149.32	772.623
568	aromatic-568				2	1891.07	0.779	1263.59	aromatic	0	1	5	1	4	0	0.0491518	0.199432	0.97692	1	0.75	0.0833333	1280.74	1175.13	1195.07	1454.47	1227.91	0	1117.14	3647.3	1815.36	0	1982.72	925.056	953.713	1001.17	0	1281.49	0	1415.85	1858.22	1065.6	1183	1326.41	2079.2	1580.57	0	1449.81
411	2-chloro-phenol	95-57-8	128.556	C6H5ClO	2	1530	1.44333	1075.06	aromatic alcohol	0	0	0	0	0	1	0.359317	0.532937	0.359317	0.997586	0	0.0833333	0	0	0	0	0	0	0	0	0	0	0	0	0	0	0	0	0	0	0	0	0	779.48	0	0	0	0
821	aromatic alcohol-821				3	2312.11	1.16944	1515.18	aromatic alcohol	0	0	1	1	0	0	1	1	0.166225	0.997586	0.0833333	0.0833333	1414.42	0	0	0	0	0	0	0	0	0	0	1148.51	0	0	0	0	0	0	0	0	0	0	0	0	0	0
456	benzeneacetaldehyde	122-78-1	120.148	C8H8O	2	1618.7	0.842879	1117.6	aromatic aldehyde	1	1	1	2	0	0	0.794575	0.889787	0.643445	1	0.0833333	0.166667	1150.73	873.369	1280.12	1688.28	1835.02	9303.41	1177.35	1885.05	3156.37	0	4235.93	1113.4	0	1868.9	1496.37	0	3943.01	4821.97	2325.67	0	756.338	2194.02	1820.38	979.272	3123.85	1334.03
299	1-ethyl-4-methyl-benzene	622-96-8	120.192	C9H12	2	1358.63	0.55	991.236	aromatic hydrocarbon	1	1	2	0	1	0	0.0984022	0.302052	0.433725	1	0.25	0	2544.76	4119.86	3892.81	0	3175.02	0	1700.41	0	2586.78	2429.97	1790.86	3427.85	3823.77	2538.31	2934.84	3057	0	2460.72	903.55	1614.53	1721.31	1480.66	0	1678.95	1851.79	1934.53
386	1-methyl-3-(1-methylethyl)-benzene	535-77-3	134.218	C10H14	2	1493.71	0.537429	1055.17	aromatic hydrocarbon	1	0	4	1	2	0	0.000802201	0.0108914	0.349942	0.997586	0.5	0.0833333	2673.7	1437.33	3920.94	4411.32	2441.12	0	0	0	0	0	0	593.226	1796.28	3415.49	862.563	0	0	2413.41	0	0	0	0	0	0	1042.66	0
28	carboxylic acid/ester-28				3	412	0.4336	459.444	carboxylic acid/ester	0	1	2	0	1	0	0.654779	0.783515	0.714487	1	0.25	0	0	0	9087.48	0	0	10310.4	4939.13	0	0	0	0	0	0	0	0	4199.12	0	0	0	0	0	8577.5	0	0	0	7855.37
97	acetic acid	64-19-7	60.052	C2H4O2	2	665.074	1.0487	600.041	carboxylic acid/ester	1	1	0	5	0	5	0.0677581	0.237179	0.622086	1	0	0.833333	0	17942.5	4256.84	36868.8	32647.4	0	26594.1	32504.8	47249.5	0	98625.3	65888.5	0	14570.4	20438.4	44608.9	6447.43	22896.1	21492.9	13489.1	50919.8	21177	0	34039.6	34579.8	6172.55
116	aromatic-116				3	711.873	0.522222	625.897	carboxylic acid/ester	1	1	0	1	0	1	0.839722	0.917715	0.794838	1	0	0.166667	913.853	1572.92	1345.48	1150.27	1246.89	1798.65	0	4316.42	1603.82	1845.76	0	876.88	897.008	1385.2	829.827	1616.35	1862.57	1641.32	5455.47	1318.22	0	1597.75	1041.4	1882.87	5713.16	1742.49
123	carboxylic acid/ester-123				3	775	0.539231	660.773	carboxylic acid/ester	1	1	2	0	0	0	0.00363662	0.0377567	0.291343	0.997586	0.166667	0	36246.1	14784.2	118879	51992.7	98436.8	59640.5	42747.2	23780.8	39564.1	27130.4	13421.6	32414.4	53523.9	33988.1	20574.2	70596	38811.5	60687.2	8006.77	21865.5	9549.64	33459.8	17974.1	19403.4	37377.9	44022.8
134	carboxylic acid/ester-134				3	820.714	0.531429	686.03	carboxylic acid/ester	0	0	1	0	0	2	0.651291	0.783515	0.651291	1	0.0833333	0.166667	0	0	0	0	0	663.686	0	0	0	0	0	0	0	0	0	0	0	0	0	582.632	529.33	0	0	0	0	0
209	carboxylic acid/ester-209				3	1081.6	0.871	842.443	carboxylic acid/ester	0	0	5	1	1	3	0.821499	0.909057	0.974288	1	0.5	0.333333	0	935.012	2428.23	919.566	636.334	739.319	0	0	0	0	0	841.207	0	0	0	0	1646.2	0	5978.54	25224.7	9175.47	0	0	0	0	0
508	carboxylic acid/ester-508				1	1736.95	0.462381	1182.51	carboxylic acid/ester	1	0	1	1	0	3	0.00301443	0.0322453	0.267601	0.997586	0.0833333	0.333333	907.479	1085.95	999.146	964.294	0	2065.76	0	0	0	0	587.575	0	1327.02	1164.55	1238.85	1819.87	0	1041.32	921.341	0	774.475	1283.57	0	0	969.991	0
753	carboxylic acid/ester-753				2	2223.35	0.625769	1458.61	carboxylic acid/ester	1	1	0	1	0	0	0.52447	0.683166	0.685458	1	0	0.0833333	798.209	727.111	747.608	481.776	886.638	577.544	736.307	0	2180.02	1152.1	484.047	506.008	528.212	877.635	800.055	573.97	830.713	0	642.679	920.461	0	0	613.44	1156.55	830.766	829.452
145	ether-145				3	869.881	0.489104	713.267	ether	1	1	0	4	0	4	7.39602e-07	8.70265e-05	0.977402	1	0	0.666667	2002.49	889.685	892.598	1166.12	687.964	1000.67	3530.59	1827.27	3329.03	5330.17	2165.21	9030.86	1072.11	640.434	838.514	1048.3	0	962.915	7464.9	8247.07	4675.91	1559.13	2326.74	4251.13	1184.23	1192.14
319	ether-319				3	1382.67	0.5225	1002.24	ether	1	1	0	2	0	1	0.81697	0.909057	0.930837	1	0	0.25	1087.08	2373.62	5534.86	2735.19	2823.79	0	39195.5	0	813.923	1915.25	2188.1	5848.05	2164.18	692.75	2992.91	1998.97	1433.89	1343.1	0	10148.8	2857.39	2541.26	3523.7	0	2987.83	1794.87
332	2-pentylfuran	3777-69-3	138.207	C9H14O	2	1400	0.53	1010.58	heteroaromatic	0	0	1	0	0	0	0.359317	0.532937	0.359317	0.997586	0.0833333	0	0	0	0	0	0	8636.92	0	0	0	0	0	0	0	0	0	0	0	0	0	0	0	0	0	0	0	0
46	hydrocarbon-46				3	458.609	0.42087	485.338	hydrocarbon	1	0	1	0	0	2	0.964544	1	0.964544	1	0.0833333	0.166667	2492.04	0	0	13180.9	0	0	0	0	0	0	0	0	0	0	0	0	0	0	2130.06	0	0	0	4687.35	0	1748.66	0
49	hydrocarbon-49				3	473.912	0.418529	493.84	hydrocarbon	1	1	2	5	0	4	0.603253	0.747187	0.298592	0.997586	0.166667	0.75	25741.4	11940.2	10646.6	6133.96	16544.6	11850.6	10776.4	9293.93	15065.5	0	15856.4	7170.16	8643.58	9708.09	9381.64	0	1741.88	10883.4	8645.02	6992.53	13334.5	10223.7	7076.76	19976.1	8167.38	3540.28
59	hydrocarbon-59				3	507.889	0.414444	512.716	hydrocarbon	0	0	1	0	1	0	0.166225	0.366733	1	1	0.166667	0	0	0	0	0	0	899.864	0	0	0	0	0	0	0	0	0	1192.2	0	0	0	0	0	0	0	0	0	0
62	hydrocarbon-62				3	539.154	0.413077	530.085	hydrocarbon	1	0	2	2	0	2	0.470907	0.632054	0.305559	0.997586	0.166667	0.333333	1098.14	0	0	6185.19	0	0	0	0	0	0	1130.66	5307.25	0	0	0	0	0	0	2783.18	0	0	0	445.734	0	507.451	0
69	hydrocarbon-69				3	552.432	0.419189	537.462	hydrocarbon	1	1	0	1	0	0	0.138173	0.366733	0.498499	1	0	0.0833333	5290.86	3815.9	0	5529.06	0	0	0	800.194	0	0	2201.83	15391.7	0	0	0	0	0	0	9161.12	0	4657.62	4167.18	2583.36	0	4345.37	5175.7
93	hydrocarbon-93				3	630	0.409286	580.556	hydrocarbon	0	0	1	0	0	0	0.359317	0.532937	0.359317	0.997586	0.0833333	0	0	0	0	812.789	0	0	0	0	0	0	0	0	0	0	0	0	0	0	0	0	0	0	0	0	0	0
110	hydrocarbon-110				3	692.468	0.418723	615.176	hydrocarbon	1	1	0	0	1	1	0.176107	0.376762	0.813994	1	0.0833333	0.0833333	1640.21	831.075	1322.87	733.967	1602.73	0	764.906	996.922	0	0	1232.15	722.881	1361.68	829.497	0	2342.66	0	921.978	0	0	761.922	0	884.961	1608.99	1030.66	786.812
138	hydrocarbon-138				3	836.712	0.427945	694.869	hydrocarbon	1	1	1	1	1	2	0.377685	0.539018	0.197808	0.997586	0.166667	0.25	8064.87	8782.11	6223.95	27106.5	6405.46	4502.42	21209.1	8826.87	4214.32	3119.66	11737.2	2530.66	6425.32	6078.37	7605.39	7235.32	0	14679.2	14654.3	7651.66	12654.7	9977.5	9651.21	10913.9	6508.52	6303.9
194	hydrocarbon-194				3	1017.2	0.456	795.111	hydrocarbon	0	0	1	0	2	0	0.0788056	0.252894	0.58067	1	0.25	0	0	4163.65	0	0	0	0	0	0	0	0	0	0	0	0	0	1094.27	0	6798.61	0	0	0	0	0	0	0	0
376	hydrocarbon-376				3	1474.29	0.423091	1049.89	hydrocarbon	1	1	0	2	0	3	0.662586	0.787518	0.200564	0.997586	0	0.416667	1105.46	1895.03	2954.04	816.381	2185.51	0	810.778	2085.2	577.405	0	3082.73	0	3024.73	3004.7	2566.63	1353.91	0	1011.8	3188.54	0	3996.92	3670.44	755.378	0	2783.9	921.433
403	hydrocarbon-403				3	1512.67	0.431667	1067.51	hydrocarbon	0	0	0	2	1	1	0.328106	0.532937	0.964544	1	0.0833333	0.25	0	0	0	0	0	0	0	0	2508.41	0	0	5141.26	0	0	0	0	0	3229.75	0	0	587.394	0	0	0	0	0
435	3-undecene	1002-68-2	154.292	C11H22	2	1578.88	0.440508	1096.15	hydrocarbon	1	1	3	1	2	1	0.33867	0.532937	0.54261	1	0.416667	0.166667	4620.57	1536.77	4121.22	1453.47	4178.43	918.741	1664.39	1386.98	0	0	1515.31	3213.24	1435.84	3042.03	1001.06	973.294	0	3031.71	1709.69	0	3704.44	1342.14	1846.23	0	1455.99	983.402
443	hydrocarbon-443				3	1594.96	0.503662	1108.38	hydrocarbon	1	1	1	3	1	2	0.218921	0.439085	0.477575	1	0.166667	0.416667	49740.8	117487	26278.5	36030.3	55135.9	11605.2	66122.6	9871.34	12808.8	65077.2	40441.7	17800	68123.2	50852.4	50521.8	60851.2	0	39173.3	29992.1	67511.8	19160	22942.9	26682.4	60780.1	31292.7	15783.5
572	hydrocarbon-572				3	1898.25	0.448592	1266.67	hydrocarbon	1	1	0	0	0	2	0.17476	0.376762	0.184114	0.997586	0	0.166667	6394.08	6906.11	8457.83	6315.1	5727.74	0	1363.7	3208.4	832.47	1810.25	5016.83	1671.46	9122.02	8965.18	7792.05	3142.41	0	6234.57	8303.83	3132.03	7566	4843.29	4266.37	1707.02	7873.9	3721.71
573	hydrocarbon-573				3	1900.68	0.487872	1270.32	hydrocarbon	1	1	0	3	0	1	0.724152	0.840874	0.276527	0.997586	0	0.333333	3866.08	1784.38	0	0	3845.02	949.032	4794.41	1003.3	1771.47	1314.02	4348.56	945.899	3561.46	5184.9	6711.57	0	0	0	0	3204.19	1289.03	982.456	0	0	6371.63	850.109
582	hydrocarbon-582				3	1917.17	0.449565	1278.63	hydrocarbon	1	1	0	0	0	2	0.835573	0.917715	0.573179	1	0	0.166667	4197.05	5030.21	5470.24	0	6940.38	0	1227.42	0	1114.78	975.639	0	631.099	3708.16	4131.84	5925.74	0	0	0	0	2327.22	3441.52	0	355.217	664.749	6517.97	877.915
588	hydrocarbon-588				3	1931.02	0.454912	1284.08	hydrocarbon	1	1	1	2	1	3	0.212494	0.432696	0.191987	0.997586	0.166667	0.416667	6589.16	0	12341.3	10516.5	9523.03	0	0	4475.1	0	1516.38	4938.12	2146.97	8013.37	13295.4	4536.44	3386.04	0	11768.5	11310.9	3048.22	7734.76	6005.36	3750.7	2045.31	6122.66	2214.61
639	hydrocarbon-639				3	2006.25	0.440312	1326.21	hydrocarbon	1	0	0	3	0	2	0.371155	0.538845	0.917812	1	0	0.416667	0	0	0	1252.48	0	0	1630.3	0	1321.36	0	0	1377.11	0	0	0	1422.88	1633.96	0	0	1425.58	0	0	0	1561.07	1939.66	0
746	hydrocarbon-746				3	2218.26	0.442286	1456.13	hydrocarbon	1	1	6	0	4	0	0.932301	0.985336	0.589876	1	0.833333	0	21119.7	19093.8	16042.1	49551.6	28591.2	26974.7	17387.3	17749.9	12826.9	28704.9	18072.2	24494.5	19517.1	0	22709.4	43635.1	1764.61	36145.3	19609.8	24654.2	16451	21494.9	13774.5	18932.9	7972.88	25712.1
893	hydrocarbon-893				3	2388.35	0.469365	1568.86	hydrocarbon	1	1	1	0	2	0	0.112039	0.322253	0.193543	0.997586	0.25	0	1902.11	1405.37	1708.19	2203.1	1511.79	0	0	1527.86	914.76	885.785	578.103	1459.22	1708.87	2493.72	1320.78	1854.08	0	2210.48	1542.95	930.191	1435.23	480.69	1625.89	1122.01	1042.34	847.543
955	hexadecane	544-76-3	226.441	C16H34	1	2441.56	0.48	1602.12	hydrocarbon	1	1	2	0	0	0	0.0260991	0.133522	0.506351	1	0.166667	0	4289.71	6550.52	8060.39	6268.24	8695.83	6361.01	1033.84	2468.95	3743	0	1758.59	6792.56	5236.04	5827.77	6154.96	6116.34	0	5892.72	4131.52	3926.74	2558.53	1568.63	0	4741.61	3529.54	3967.84
147	acetoin	513-86-0	88.1051	C4H8O2	2	874.571	1.002	715.873	ketone	0	0	2	2	2	5	0.0953916	0.295379	0.0728969	0.997586	0.333333	0.583333	0	0	2887.86	786.144	0	0	0	0	1861.34	0	0	4999.08	0	0	0	15728.9	1808.81	0	148933	611275	53397.9	0	11434.6	9755.24	0	0
196	3-penten-2-one, 4-methyl-	141-79-7	98.143	C6H10O	2	1019.69	0.592308	796.496	ketone	0	0	0	0	0	1	0.359317	0.532937	0.359317	0.997586	0	0.0833333	0	0	0	0	0	0	0	0	0	0	0	0	0	0	0	0	0	0	0	0	6606.73	0	0	0	0	0
251	ketone-251				3	1233	0.554375	934.389	ketone	1	1	3	1	2	0	0.908053	0.968407	0.418822	1	0.416667	0.0833333	25238.7	3937.88	7205.54	6689.21	15624.4	9806.44	62381.2	4938.1	14837.5	0	13344.2	8835.4	4513.66	7712.28	0	8951.02	7341.86	14705.2	13496.5	4127.9	11268.7	3888.17	22973.9	12802.8	4474.62	15200.8
270	cyclohexanone	108-94-1	98.143	C6H10O	2	1290.74	0.65859	960.517	ketone	1	1	1	0	3	0	2.95841e-06	0.000174053	0.977402	1	0.333333	0	15792.3	12440.2	22755.5	19553.9	23694.7	39238.3	102422	97016.2	86462.3	108399	78326.6	94749.9	15881.7	15817.1	14368.1	96005.5	28555.9	29304	72617.4	91031.9	85041.8	86182.7	110879	112837	12625.8	110270
297	ketone-297				4	1351	0.528125	987.783	ketone	0	0	1	0	2	1	0.247787	0.475374	0.286045	0.997586	0.25	0.0833333	0	0	0	0	1411.29	0	0	0	0	0	0	0	0	4791.27	0	0	9171.88	0	0	0	0	1052.5	0	0	0	0
320	2,5-hexanedione	110-13-4	114.142	C6H10O2	2	1390.37	0.839155	1005.95	ketone	1	1	1	0	1	0	0.0204892	0.113011	0.589876	1	0.166667	0	8848.41	9216.17	7666.61	15202.4	7994.74	42409.9	20266.3	17767.8	20832.5	14236.6	13285.9	24106.5	5885.76	0	9833.85	55610.6	2276.86	13323.9	14190.4	23059.8	14059.8	14732.9	16010.3	20792.1	8685.87	15555.3
333	ketone-333				3	1400.33	0.615833	1010.74	ketone	0	0	0	6	0	6	1.02689e-05	0.000517847	0.877416	1	0	1	0	0	0	0	0	0	2713.11	1290.76	1951.5	1790.71	1788.94	2254.81	0	0	0	0	0	0	1638.79	1470.69	1966.37	1008.5	2075.17	2281.37	0	0
354	5-methyl-3-heptanone	541-85-5	128.212	C8H16O	2	1437.17	0.533103	1028.45	ketone	0	0	0	3	3	3	0.303541	0.532937	0.173589	0.997586	0.25	0.5	0	0	0	0	0	0	0	997.997	1328.84	0	713.637	0	1431.68	979.051	1555.96	0	0	0	656.395	0	1335.63	0	920.716	0	0	0
364	4,6-dimethyl-2-heptanone	19549-80-5	142.239	C9H18O	2	1448.92	0.542917	1034.09	ketone	0	0	2	0	0	3	0.838946	0.917715	0.838946	1	0.166667	0.25	13089.8	0	0	0	37356.1	0	0	0	0	0	0	0	0	0	0	0	0	0	0	8470.77	7649.49	0	3808.94	0	0	0
410	ketone-410				3	1528.19	0.650312	1073.08	ketone	0	1	0	3	0	0	3.75846e-05	0.00082921	0.329362	0.997586	0	0.25	0	0	0	0	0	0	7440.26	5823.53	7347.68	8110.72	8493.82	8433.64	0	0	0	0	0	0	6164.75	0	7033.91	4903.21	5071.27	7263.03	0	3787.31
449	ketone-449				2	1610.11	0.582917	1113.65	ketone	1	1	1	0	0	0	3.6442e-05	0.00082921	0.544283	1	0.0833333	0	1080.72	1152.52	2041.58	1499.2	1188.49	2952.11	34508.5	27918.3	37569.8	38636.6	29209.2	31729.2	1291.91	1132.42	2242.52	0	1638.87	0	26042.3	30548	28826.7	29330.2	32719.3	34388.5	1429.44	34894.7
545	2-decanone	693-54-9	156.265	C10H20O	2	1854.55	0.54	1248.23	ketone	0	1	1	0	0	0	1	1	1	1	0.0833333	0	0	0	0	0	0	50026.4	0	0	0	0	0	0	0	0	0	0	0	0	2679.1	0	0	0	0	0	0	3519.17
754	ketone-754				3	2224.78	0.644348	1464.54	ketone	1	0	0	5	0	5	0.208864	0.428656	0.883821	1	0	0.833333	8579.18	0	6622.89	8675.34	7215.12	0	6099.66	4447.5	4514.53	0	7730.3	6844.68	0	4801.3	7443.34	0	0	5029.93	8843.05	4917.8	9447.72	6830.57	8293.77	0	6775.39	0
359	β-Pinene	127-91-3	136.234	C10H16	2	1442.21	0.482687	1030.87	monoterpene	1	1	0	1	0	0	0.0530463	0.208059	0.488328	1	0	0.0833333	2739.9	4775.48	3001.32	2200.42	2722.33	0	1142.87	1891.14	1153.74	1419.6	3049.92	828.198	4488.11	4456.98	3362.41	3779.39	0	3307.3	1881.29	854.247	2316.82	2516.95	1781.66	1236.14	3081.91	1297.5
383	limonene	138-86-3	136.234	C10H16	1	1485.41	0.498378	1055.63	monoterpene	1	1	0	5	0	6	0.0596571	0.217853	0.40951	1	0	0.916667	5092.79	11171.6	16444.4	8690.57	12311.7	1305.46	3641.28	11102.7	4758.34	4288.43	4652.55	2879.19	11850.7	11605.5	9547.68	13123.7	0	15954.4	6091.58	4367.27	5892.02	6593.85	8649.42	5493.03	10273.2	1456.14
29	acetonitrile	75-05-8	41.0519	C2H3N	2	415	0.828529	461.111	nitrogen-containing	1	0	0	2	1	1	0.118784	0.33815	0.71505	1	0.0833333	0.25	1194.99	1076.15	0	0	0	930.516	0	0	0	0	887.314	949.148	0	776.101	0	993.499	1981.14	0	0	869.174	0	0	0	0	629.487	0
42	nitrogen-containing-42				3	452.643	0.747857	482.024	nitrogen-containing	0	0	0	5	0	6	3.75846e-05	0.00082921	0.874991	1	0	0.916667	0	0	0	0	0	0	8293.39	0	4894.94	1666.1	3474.62	6395.45	0	0	0	0	0	0	1042.47	1955.63	1628.69	468.462	863.684	4739.51	0	0
206	N,N-dimethyl-formamide	68-12-2	73.0938	C3H7NO	2	1075.54	0.862308	837.816	nitrogen-containing	0	1	1	0	0	1	0.0480867	0.198929	0.331881	0.997586	0.0833333	0.0833333	8110.12	0	0	0	0	0	0	1905.94	0	1101.01	1117.24	2191.87	0	0	0	0	0	0	3443.84	0	6812.36	0	0	0	0	2556.72
428	2,4,6-trimethyl-pyridine	108-75-8	121.18	C8H11N	2	1580.43	0.568	1096.58	heteroaromatic	0	1	6	2	6	2	2.95841e-06	0.000174053	0.887386	1	1	0.333333	25573.5	18227.6	31113.3	20316	35387.1	23060.3	62969.4	163362	219245	152923	137989	203500	21373.3	23696.7	14877.8	15085.1	56314.8	29418.8	176401	221884	182197	112851	197209	171338	0	94804.3
724	sulfur containing, ester-724				4	2177.24	0.444848	1437.37	sulfur containing, ester	1	1	0	0	0	3	0.0243124	0.128692	1	1	0	0.25	2892.47	5475.89	7514.44	4792.69	6708.79	888.701	0	941.433	1100.67	1883.72	1351.23	941.587	6397.81	3768.94	5439.26	1816.45	0	2348.9	2476.86	2667.89	982.591	1325.63	956.386	2282.5	5510.83	1051.27
20	unknown-20				4	389.8	0.438667	447.111	unknown	0	1	3	2	1	0	0.518856	0.680879	0.0685332	0.997586	0.333333	0.166667	0	0	3946.41	6970.49	0	64879.3	0	78349.2	55725	0	0	0	0	0	0	13121.7	0	0	0	0	0	0	0	0	0	15520.6
23	unknown-23				4	400.455	0.489545	453.03	unknown	1	1	4	2	0	1	0.357995	0.532937	0.573179	1	0.333333	0.25	2828.55	3823.85	0	6984.12	1258.83	5387.55	4983.48	0	0	0	14436.5	32163.6	0	1640.44	1343.57	1743.05	0	0	58816.9	0	0	4958.02	7070.97	6216.63	1104.2	4416.72
25	unknown-25				4	401.765	0.391176	453.758	unknown	1	0	0	3	0	4	0.00729789	0.0525746	1	1	0	0.583333	0	0	365.264	0	0	0	0	716.35	0	0	532.924	799.014	0	0	0	0	0	0	684.574	383.519	660.681	608.089	0	0	673.19	0
27	unknown-27				4	414.2	0.451	460.667	unknown	1	0	0	1	0	0	0.373986	0.538845	0.247787	0.997586	0	0.0833333	0	921.058	0	0	994.791	0	0	1076.55	0	0	0	0	0	800.81	0	0	0	0	0	0	0	0	0	0	753.771	0
33	unknown-33				4	417.409	0.485455	462.449	unknown	0	1	3	1	5	1	0.976097	1	0.368723	0.997586	0.666667	0.166667	0	0	1385.59	8599.25	0	1565.82	5740.64	0	1461.65	0	0	0	960.745	1173.17	865.595	0	1903.49	1466.02	2206.03	1635.75	0	0	9580.18	2230.03	0	1578.85
39	unknown-39				4	433.714	0.493393	471.508	unknown	0	1	4	4	5	4	0.124373	0.35123	0.884735	1	0.75	0.666667	81181.2	17546.6	0	22157.5	9476.97	0	18114.9	148699	19158.9	0	115525	0	10622.8	11361.4	12938.5	9724.77	0	7367.5	5741.42	17100.2	72743.7	16093.5	15113.9	25123.8	0	7749.6
48	unknown-48				4	467.767	0.472093	490.426	unknown	0	1	2	2	5	2	0.42337	0.586078	0.357995	0.997586	0.583333	0.333333	0	603.642	0	616.83	0	0	1532.66	491.045	0	362.153	2245.13	0	339.443	512.916	0	497.201	665.693	479.151	453.155	0	2019.92	690.054	1973.87	0	0	509.421
55	unknown-55				4	484.769	0.484359	499.872	unknown	1	1	0	1	0	0	0.00419296	0.0411143	0.825675	1	0	0.0833333	7717.99	0	0	0	0	0	13344.8	8424.59	17236.3	0	6155.89	0	0	0	3720.85	0	0	0	7221.2	6126.51	2732.7	9836.85	3385.94	0	4413.09	8453.42
57	unknown-57				4	496.364	0.409545	506.313	unknown	0	0	1	0	3	1	0.154824	0.366733	0.1129	0.997586	0.333333	0.0833333	0	0	568.005	0	0	0	0	0	0	0	0	0	903.939	0	0	2266.62	4125.11	0	0	722.205	0	0	0	0	0	0
58	unknown-58				4	507.781	0.768493	512.656	unknown	1	1	1	2	0	3	0.0204892	0.113011	0.887386	1	0.0833333	0.416667	1969.17	1255.35	1143.47	8402.3	1096.43	1581.25	1981.08	2187.73	8409.54	0	1721.33	10410.6	1144.07	980.558	1228.66	1372.5	2048.8	1477.45	187087	951.164	2632.27	2969.98	9271.44	9054.64	1394.87	1949.01
60	unknown-60				4	522.818	0.429318	521.01	unknown	0	0	4	3	4	4	0.699891	0.820802	0.976345	1	0.666667	0.583333	7940.22	7775.88	0	7791.67	6724.27	0	0	2302.72	0	0	962.838	11223.8	884.51	0	532.949	19732.1	1864.87	0	0	0	7588.46	1838.01	1445.58	18458.1	0	0
70	unknown-70				4	546.727	0.489091	534.293	unknown	0	0	0	3	3	0	0.879352	0.94927	0.879352	1	0.25	0.25	0	0	0	0	0	0	28739.7	0	0	29178.9	0	19632.3	29364.9	0	0	8501.7	0	6661.54	0	0	0	0	0	0	0	0
71	unknown-71				4	554.436	0.429455	538.576	unknown	1	1	1	0	0	1	0.400448	0.56318	0.706233	1	0.0833333	0.0833333	13591.4	4744.96	2391.97	4926.14	6438.51	0	5368.66	0	6283.73	0	8013.26	11697.1	5430.31	8243.31	5411.34	0	6675.86	2614.55	15182.7	0	6110.54	6496.31	7006.04	8234.73	5453.47	6252.81
73	unknown-73				4	556	0.43125	539.444	unknown	0	0	0	0	0	1	0.359317	0.532937	0.359317	0.997586	0	0.0833333	0	0	0	0	0	0	0	0	0	0	0	0	0	0	0	0	0	0	0	0	2497.92	0	0	0	0	0
75	unknown-75				4	565.4	0.479	544.667	unknown	0	0	1	1	2	0	0.373986	0.538845	0.964544	1	0.25	0.0833333	1384.85	0	0	0	0	0	0	0	0	5703.9	0	0	0	0	0	1270.23	0	1107.41	0	0	0	0	0	0	0	0
76	unknown-76				4	564.722	0.518889	544.29	unknown	1	1	0	2	0	1	0.000478418	0.00734268	0.219779	0.997586	0	0.25	8186.85	0	0	0	0	0	6187.97	11071.2	26824	30528.2	3733.33	13185.8	0	0	0	0	0	0	14958.4	0	4605.87	11387.3	0	7004.18	22788.7	6797.65
77	unknown-77				4	571.5	0.478	548.056	unknown	0	0	1	2	3	0	0.470907	0.632054	0.761447	1	0.333333	0.166667	6233.26	0	0	0	0	0	9063.87	0	0	2511.45	0	0	3202.34	0	0	2589.63	0	1068.66	0	0	0	0	0	0	0	0
78	unknown-78				4	571.882	0.429412	548.268	unknown	0	0	1	1	0	0	1	1	0.166225	0.997586	0.0833333	0.0833333	0	2587.77	0	0	0	0	0	0	0	0	0	1121.73	0	0	0	0	0	0	0	0	0	0	0	0	0	0
79	unknown-79				4	580.8	0.392	553.222	unknown	0	0	0	0	0	2	0.166225	0.366733	0.166225	0.997586	0	0.166667	0	0	0	0	0	0	0	0	0	0	0	0	0	0	0	0	0	0	6197.58	0	0	5456.99	0	0	0	0
84	unknown-84				4	582.833	0.42875	554.352	unknown	1	0	0	2	1	2	0.569211	0.728013	1	1	0.0833333	0.333333	0	0	0	0	0	3657.51	0	0	0	0	3550.21	1115.92	0	13817.9	0	0	0	0	0	0	1850.71	0	0	1200.99	4204.99	0
85	unknown-85				4	599.297	0.42973	563.498	unknown	1	0	2	2	1	4	0.41244	0.573195	0.975783	1	0.25	0.5	12024.4	10806.3	0	0	5185.86	4705.07	0	3679.16	0	0	0	3237.93	11392.4	4882.29	2818.13	0	0	0	5908.21	0	6223.3	15493.1	3416.23	0	3011.31	0
92	unknown-92				4	608	0.5	568.333	unknown	0	0	1	0	0	0	0.359317	0.532937	0.359317	0.997586	0.0833333	0	15081.8	0	0	0	0	0	0	0	0	0	0	0	0	0	0	0	0	0	0	0	0	0	0	0	0	0
94	unknown-94				4	645.222	0.431667	589.012	unknown	0	0	2	3	1	0	1	1	0.0808823	0.997586	0.25	0.25	0	0	0	791.716	0	396725	27148.3	0	0	307038	0	39459.9	0	0	0	81442.3	0	0	0	0	0	0	0	0	0	0
96	unknown-96				4	646.128	0.738077	589.516	unknown	1	1	1	0	2	0	1	1	0.842836	1	0.25	0	499047	514592	552862	562896	579682	2.21976e+06	733842	406741	815466	973692	356649	1.07304e+06	664661	613657	598247	2.24749e+06	947911	404541	648828	1.00698e+06	508459	419793	478677	904660	450764	651014
99	unknown-99				4	659.048	0.61619	596.693	unknown	1	1	0	1	0	0	0.328106	0.532937	0.328106	0.997586	0	0.0833333	0	0	0	0	0	0	98695	22288.8	0	0	7128.6	0	0	0	21286.2	0	0	0	0	0	0	0	0	0	44394.9	12016.3
101	unknown-101				4	668	0.71	601.657	unknown	0	0	1	0	0	0	0.359317	0.532937	0.359317	0.997586	0.0833333	0	11430.6	0	0	0	0	0	0	0	0	0	0	0	0	0	0	0	0	0	0	0	0	0	0	0	0	0
105	unknown-105				4	678	0.485	607.182	unknown	0	0	0	0	0	1	0.359317	0.532937	0.359317	0.997586	0	0.0833333	0	0	0	0	0	0	0	0	0	0	0	0	0	0	0	0	0	0	0	0	0	0	5839.78	0	0	0
106	unknown-106				4	679.692	0.903077	608.117	unknown	0	0	0	0	0	1	0.359317	0.532937	0.359317	0.997586	0	0.0833333	0	0	0	0	0	0	0	0	0	0	0	0	0	0	0	0	0	0	0	0	3716.81	0	0	0	0	0
111	unknown-111				4	696.436	0.504103	617.368	unknown	1	1	0	1	0	0	0.0596571	0.217853	0.241524	0.997586	0	0.0833333	57094.7	24869.8	28613	38870.3	35850.1	122064	315084	163165	297844	407965	437515	66543.1	23824.9	28518.6	113753	75048.7	93454.4	117934	77848.3	22654.1	14088.3	177149	125533	51298.5	152965	204977
112	unknown-112				4	695.05	0.51825	616.602	unknown	0	0	5	2	5	2	0.0590768	0.217853	0.952216	1	0.833333	0.333333	0	7397.73	5423.96	4159.17	2417.31	21516.3	0	0	0	11539.7	0	11340.6	11815.1	14567.2	5377.51	8216.6	7305.77	0	0	15920.3	0	0	0	3839.54	0	0
122	unknown-122				4	772	0.614468	659.116	unknown	0	0	5	1	5	3	0.00766137	0.0540893	0.610501	1	0.833333	0.333333	0	19548.1	13255.5	31700.2	34391.6	79119.9	0	0	0	0	0	19066.3	12059.8	19888.9	0	24912.1	58956.4	33751.1	8059.79	43870.4	11205.6	0	0	0	0	0
126	unknown-126				4	776.452	0.459677	661.575	unknown	0	1	5	3	4	4	0.034298	0.163611	0.368754	0.997586	0.75	0.583333	1237.55	1099.01	1015.4	4743.94	0	1912.39	4060.54	3724.71	0	0	1259.85	8280.46	1310.65	1064.07	0	4628.51	1350.45	0	6367.35	3727.7	6382.95	1261.2	1783.2	5090.55	0	1338.83
130	unknown-130				4	794.418	0.666269	671.502	unknown	1	1	1	0	1	0	0.884985	0.949544	0.43473	1	0.166667	0	7145.32	6148.29	0	11074.6	7546.78	29323	16932.2	2665.28	8041.13	0	5191.55	9582.75	9197.93	5918.18	12196.7	32148.1	8887.87	0	2977.36	11368.9	0	12707.4	10029.6	15758	10963.1	18889.1
131	unknown-131				4	806.385	0.450385	678.113	unknown	0	0	0	4	0	4	0.00108433	0.0139109	0.809728	1	0	0.666667	0	0	0	0	0	0	1996.19	0	2074.18	0	3207.06	1929.05	0	0	0	0	0	0	2842.04	1645.45	0	1794.68	0	1761.89	0	0
132	unknown-132				4	806.111	0.601111	677.962	unknown	0	0	0	1	0	0	0.359317	0.532937	0.359317	0.997586	0	0.0833333	0	0	0	0	0	0	0	0	0	10546.3	0	0	0	0	0	0	0	0	0	0	0	0	0	0	0	0
133	unknown-133				4	807.538	0.5	678.751	unknown	0	0	0	0	0	2	0.166225	0.366733	0.166225	0.997586	0	0.166667	0	0	0	0	0	0	0	0	0	0	0	0	0	0	0	0	0	0	1780.15	0	0	0	1574.85	0	0	0
136	unknown-136				4	828.636	0.428636	690.407	unknown	1	1	1	1	0	2	0.378687	0.539018	0.378687	0.997586	0.0833333	0.25	3892.77	1717.24	261.205	0	0	0	0	187.615	202.145	0	1429.52	0	1271.78	1476.43	2761.77	2002.89	0	0	0	0	668.415	2379.61	253.281	0	1749.72	246.125
141	unknown-141				4	845.778	1.11111	699.877	unknown	0	0	1	4	0	2	0.0235676	0.12799	0.161038	0.997586	0.0833333	0.5	0	0	0	0	0	1873.04	0	5966.36	2829.7	0	3487.6	8696.2	0	0	0	0	0	0	3381.46	0	1419.65	0	0	0	0	0
146	unknown-146				4	872.743	0.607143	714.857	unknown	0	1	5	0	2	1	0.0502099	0.20141	0.370193	0.997586	0.583333	0.0833333	87756.6	36612.4	7596.52	70922.7	7387.21	0	0	0	0	0	0	850.921	68062.2	7196.32	0	0	0	0	0	37846.3	0	0	0	0	0	628.077
152	unknown-152				4	884.865	0.435405	721.592	unknown	0	1	5	1	4	0	0.0114182	0.0732841	0.688391	1	0.75	0.0833333	861.237	1595.59	1259.65	436.012	792.351	0	0	0	0	0	3886.41	0	743.788	658.999	787.912	0	560.357	0	0	0	391.143	0	636.696	0	0	425.941
155	unknown-155				4	887.154	0.840128	722.863	unknown	1	1	1	0	1	0	0.551167	0.712681	0.977402	1	0.166667	0	181026	209959	136413	277398	253221	807867	267752	141642	283956	322099	119087	346079	237816	202240	266359	855192	341049	206179	158782	363631	135330	147542	163597	296885	177501	217771
161	unknown-161				4	903.692	0.825769	732.051	unknown	0	1	2	0	1	0	0.303541	0.532937	0.445252	1	0.25	0	1384.49	0	0	0	0	16179.5	2239.28	1490.69	2628.74	0	0	0	0	1776.97	0	0	0	0	1265.64	0	1352.34	0	1887.39	0	0	2001.53
166	unknown-166				4	913.742	0.430968	737.634	unknown	0	1	5	0	6	0	0.148826	0.366733	0.885209	1	0.916667	0	4951.8	1284.46	1041.29	4595.51	0	13352.9	1501.18	969.106	591.436	760.84	1003.62	0	882.946	897.501	4959.87	4987.91	871.829	1428.58	928.268	660.954	806.374	1652.14	1034.27	953.068	0	3777.53
167	unknown-167				4	915.04	0.5876	738.356	unknown	0	0	2	2	1	2	0.746359	0.859901	0.640359	1	0.25	0.333333	0	0	0	5636.25	0	19357.4	0	0	10468.6	0	0	13424.6	0	0	0	10748.5	0	0	6748.63	10204.2	0	0	0	0	0	0
172	unknown-172				4	941.63	0.42963	753.128	unknown	0	0	2	3	1	0	0.819891	0.909057	0.0685332	0.997586	0.25	0.25	0	0	0	1190.89	0	10628	367.165	335.933	0	0	296.626	0	0	0	0	366.19	0	0	0	0	0	0	0	0	0	0
173	unknown-173				4	947.4	0.531	756.333	unknown	0	0	1	0	1	0	0.166225	0.366733	1	1	0.166667	0	0	4479.46	0	0	0	0	0	0	0	0	0	0	0	0	1393.73	0	0	0	0	0	0	0	0	0	0	0
176	unknown-176				4	975.455	0.73	771.919	unknown	0	0	0	1	0	0	0.359317	0.532937	0.359317	0.997586	0	0.0833333	0	0	0	0	0	0	0	0	10524.2	0	0	0	0	0	0	0	0	0	0	0	0	0	0	0	0	0
179	unknown-179				4	980	0.556458	774.444	unknown	0	1	5	2	3	2	0.569164	0.728013	0.294326	0.997586	0.666667	0.333333	11963.5	1085.56	1049.31	10613	0	1623.46	15583.8	19158.6	0	0	7557.42	0	608.972	787.821	729.25	0	0	0	20317.7	0	18489.1	1828.9	0	0	0	7334.35
184	unknown-184				4	1000.37	0.487105	785.76	unknown	1	0	0	5	0	3	0.0598632	0.217853	0.0897525	0.997586	0	0.666667	938.209	963.618	0	0	0	1671.54	1130.85	0	1212.54	1435.76	2010.71	1386.72	0	615.491	0	0	0	0	1776.67	0	0	0	790.156	1268.8	1026.93	0
187	unknown-187				4	1002.61	1.60957	787.005	unknown	1	1	0	1	0	1	0.00110341	0.0139109	0.707393	1	0	0.166667	22763.6	4982.47	26383.4	9301.02	8452.26	6487.64	3222.83	2330.86	15128	0	3386.89	0	12956.2	3228.33	10646.6	4526.6	3283.73	13220.1	2346.42	3265.81	1660.98	5742.57	3617.13	2343.33	14756	2155.23
190	unknown-190				4	1011.22	0.459444	791.79	unknown	0	0	5	0	2	0	0.00285559	0.0315007	0.161038	0.997586	0.583333	0	0	7599.23	7206.22	6312.97	23769.3	93815.7	0	0	0	0	0	0	0	0	0	654.141	0	8512.43	0	0	0	0	0	0	0	0
191	unknown-191				4	1010.22	0.585556	791.235	unknown	0	0	0	0	1	0	0.359317	0.532937	0.359317	0.997586	0.0833333	0	0	0	0	0	0	0	0	0	0	0	0	0	0	0	0	0	13199.6	0	0	0	0	0	0	0	0	0
199	unknown-199				4	1036.03	0.667797	807.659	unknown	0	1	4	0	4	0	0.00191996	0.0233706	0.368754	0.997586	0.666667	0	1722.56	0	1445.14	1417.77	2006.53	0	2343.48	2076.18	1937.86	0	3269.26	2266.94	1328.12	1136.19	1353.77	2557.39	0	0	2779.06	2435.21	3670.4	2181.58	2981.44	2877.4	0	1849.9
202	unknown-202				4	1064.28	0.507222	829.22	unknown	1	1	0	0	1	0	3.75846e-05	0.00082921	0.874991	1	0.0833333	0	1728.78	1777.47	1060.81	1284.81	1810.48	1319.4	0	0	0	0	0	0	1420.6	1175.11	2844.17	4850.67	0	1523.02	0	0	0	0	0	0	2120.15	1591.41
203	unknown-203				4	1065.36	0.693889	830.047	unknown	1	1	1	1	0	1	0.40951	0.571372	0.977402	1	0.0833333	0.166667	1312.29	935.976	833.233	3207.17	696.369	983.102	1042.43	1295.59	734.615	0	1111.29	5331.38	717.122	733.786	779.881	949.775	1190.99	886.618	3420.86	513.171	1345.78	928.717	1125.44	1197.18	1231.69	908.86
207	unknown-207				4	1075.22	0.418163	837.576	unknown	1	1	0	1	0	0	0.859935	0.934021	0.158051	0.997586	0	0.0833333	6376.26	8296.5	7846.54	0	9113.28	0	4022.19	4627.32	5465.76	0	9065.47	4946.22	8213.68	6394.68	5232.09	0	0	0	4851.79	6650.55	6550.76	0	0	4392.56	9225.64	3786.16
211	unknown-211				4	1094.4	0.566	852.214	unknown	0	0	3	4	1	5	0.00689931	0.0525746	1	1	0.333333	0.75	0	0	2403.24	0	3664.61	8350.03	0	3305.29	25046.6	5879.25	0	77268.6	2010.56	0	0	0	0	0	28838	33724	32951.2	0	6242.1	8199.55	0	0
215	unknown-215				4	1098.18	0.877273	855.101	unknown	0	0	0	0	0	3	0.0788056	0.252894	0.0788056	0.997586	0	0.25	0	0	0	0	0	0	0	0	0	0	0	0	0	0	0	0	0	0	5013.77	25570	5543.82	0	0	0	0	0
217	unknown-217				4	1112	0.456	865.649	unknown	0	0	1	0	0	0	0.359317	0.532937	0.359317	0.997586	0.0833333	0	0	0	0	0	805.661	0	0	0	0	0	0	0	0	0	0	0	0	0	0	0	0	0	0	0	0	0
220	unknown-220				4	1125.02	0.550444	875.589	unknown	1	1	1	0	0	0	0.0309837	0.149825	0.631657	1	0.0833333	0	10563	558.602	767.334	705.571	619.994	0	0	0	648.501	0	389.509	0	571.133	538.041	578.586	0	0	867.701	522.812	0	424.309	0	574.396	0	585.991	6040.03
227	unknown-227				4	1153.08	0.6	897.005	unknown	0	0	0	1	0	1	0.166225	0.366733	1	1	0	0.166667	0	0	0	0	0	0	0	0	0	0	0	5806.98	0	0	0	0	0	0	0	0	0	1695.9	0	0	0	0
230	unknown-230				4	1160.83	0.554828	901.732	unknown	1	0	0	2	0	0	0.342778	0.532937	0.305559	0.997586	0	0.166667	17023.3	0	0	0	11260.3	0	0	1615.9	0	0	0	16488.6	10662.8	0	0	0	0	3732.41	0	0	0	0	0	0	12106.6	0
235	unknown-235				4	1186.12	0.423333	913.175	unknown	1	0	1	4	3	4	0.465001	0.631328	0.501465	1	0.333333	0.666667	1050.87	631.412	0	1033.14	2585.85	677.074	0	670.911	1677.98	0	1049.26	2419.39	1519.03	1597.17	2035.81	876.402	0	0	539.527	0	845.732	543.474	1304.56	0	609.897	0
237	unknown-237				4	1188.51	0.790339	914.257	unknown	0	1	4	0	3	0	3.38156e-05	0.00082921	0.749778	1	0.583333	0	0	1928.72	3916.91	3162.13	0	3611.38	34639.8	33641.6	18828.9	32466.4	19224.2	25340.1	2837.38	0	0	2768.76	5816.38	0	24041.4	21574	28152.6	24585.9	28945.6	26677.5	0	23957.1
240	unknown-240				4	1194.69	0.620385	917.055	unknown	0	0	0	2	1	4	0.0568159	0.217853	0.183613	0.997586	0.0833333	0.5	0	0	0	0	0	0	0	1219.24	0	0	2924.17	0	0	0	6692.65	0	0	0	1865.74	0	1475.82	2134.82	1438.97	0	0	0
242	unknown-242				4	1211.44	0.45	924.633	unknown	0	0	1	1	1	2	0.654779	0.783515	0.48955	1	0.166667	0.25	0	0	0	0	631.958	0	0	0	677.653	0	0	0	0	0	0	0	0	2016.97	0	0	838.665	0	1332.74	0	0	0
244	unknown-244				4	1214.89	0.776667	926.194	unknown	0	0	2	0	1	3	1	1	0.470907	1	0.25	0.25	0	0	2212.51	0	0	6322.51	0	0	0	0	0	0	0	0	0	0	989.612	0	871.781	7074.24	1205.64	0	0	0	0	0
246	unknown-246				4	1215.18	0.41918	926.326	unknown	1	1	0	1	0	3	0.087841	0.274406	0.247183	0.997586	0	0.333333	3368.62	4982.66	2634.21	973.42	3752.72	0	0	741.353	748.83	0	2379.15	809.169	3724.2	3062.4	4367.97	3000.04	0	2555.99	2188.07	1507.78	2890.91	1201.47	973.469	724.424	2621.92	689.897
247	unknown-247				4	1217.36	0.521489	927.313	unknown	0	1	4	1	3	0	0.00381188	0.0384455	0.883821	1	0.583333	0.0833333	0	0	1081.61	1254.4	1289.07	1274.5	20713.9	5676.61	5203.44	0	5186.97	2964.81	0	1149.05	0	2961.02	0	2157.62	5197.59	0	4176.64	5632.69	4872.26	2992.04	0	3729.54
273	unknown-273				4	1294.67	0.773333	962.293	unknown	0	0	0	0	1	0	0.359317	0.532937	0.359317	0.997586	0.0833333	0	0	0	0	0	0	0	0	0	0	0	0	0	0	0	0	0	5353.41	0	0	0	0	0	0	0	0	0
274	unknown-274				4	1294.86	0.8	962.379	unknown	0	0	0	1	0	1	0.166225	0.366733	1	1	0	0.166667	0	0	0	0	0	0	0	0	0	0	0	17566.6	0	0	0	0	0	0	7619.25	0	0	0	0	0	0	0
275	unknown-275				4	1294.89	0.836984	962.393	unknown	1	1	1	1	1	4	0.14061	0.366733	0.14061	0.997586	0.166667	0.416667	1293.17	0	0	3455.97	1785.17	4804.08	1973.3	1708.62	3418.37	0	3234.18	13393.1	1482.92	1760.67	2012.56	7232.83	2641.41	1668.61	5886.74	6672.55	2497.69	2982.85	6049.38	5614.95	1806.24	2369.28
276	unknown-276				4	1297.38	0.8125	963.518	unknown	0	0	1	1	0	4	0.0577778	0.217853	0.425509	1	0.0833333	0.416667	0	0	0	3743.99	0	0	0	0	0	0	0	72206.5	0	0	0	0	0	0	14469.9	0	13630	0	4102.16	2925.01	0	0
278	unknown-278				4	1302.78	0.541667	965.963	unknown	0	1	2	2	1	3	0.0391326	0.172672	0.628765	1	0.25	0.416667	0	0	0	3200.06	0	923.368	0	5720.62	0	0	5565.76	0	0	678.422	0	0	0	0	4505.42	0	4911.45	1322.88	3322.18	972.479	0	1075.65
279	unknown-279				4	1306.15	0.45	967.49	unknown	0	0	0	0	0	1	0.359317	0.532937	0.359317	0.997586	0	0.0833333	0	0	0	0	0	0	0	0	0	0	0	0	0	0	0	0	0	0	0	0	0	0	1322.77	0	0	0
283	unknown-283				4	1324.5	0.3825	975.792	unknown	0	0	0	1	0	1	0.166225	0.366733	1	1	0	0.166667	0	0	0	0	0	0	0	0	0	0	0	5097.58	0	0	0	0	0	0	0	0	0	0	0	3619.88	0	0
285	unknown-285				4	1324.13	0.544667	975.626	unknown	0	0	2	1	0	0	0.651291	0.783515	0.0788056	0.997586	0.166667	0.0833333	7954.97	0	0	0	0	16131.4	0	0	0	0	0	23819.3	0	0	0	0	0	0	0	0	0	0	0	0	0	0
287	unknown-287				4	1330.79	0.504795	978.64	unknown	1	1	1	0	0	0	0.0596571	0.217853	0.887386	1	0.0833333	0	93234.8	6618.51	6028.16	7242.87	9379.35	1765.23	3215.45	4723.52	6278.98	5311.4	3369.84	2893.47	7537.45	7634.78	5096.38	3886.89	0	8579.42	4967.28	5316.51	4274.44	5057.73	7277.27	2858.23	6906.62	67129.3
288	unknown-288				4	1334.07	0.437377	980.12	unknown	1	1	0	1	0	5	0.0402301	0.175324	0.402094	1	0	0.5	6482.62	7883.83	6501.71	1461.52	5402.8	0	0	1267.75	1189.3	1272.67	3881.06	849.952	6468.93	5562.16	6321.38	5679.06	0	4855.75	3164.94	2118.82	2464.4	2832.24	2275.66	1579.13	4662.37	857.547
293	unknown-293				4	1343.71	1.41429	984.486	unknown	0	0	0	1	0	0	0.359317	0.532937	0.359317	0.997586	0	0.0833333	0	0	0	0	0	0	0	0	0	182530	0	0	0	0	0	0	0	0	0	0	0	0	0	0	0	0
300	unknown-300				4	1363.01	0.548	993.219	unknown	1	1	4	0	2	0	0.0144925	0.0897518	0.977402	1	0.5	0	10987.4	12612.2	12413.2	10397.5	8061.92	0	2612.99	9660.6	3641.09	4206.99	5261.61	5571.95	11928.5	7897.35	6567.91	12212.9	1143.6	8879.19	6944.03	6112.53	5492.06	4911.24	4288.13	5814.41	5185.31	5953.11
302	unknown-302				4	1364.74	0.359474	993.999	unknown	0	1	2	0	2	0	0.0366874	0.163932	0.964544	1	0.333333	0	0	17712	0	0	0	31686.6	0	0	0	0	0	0	0	0	0	3814.31	0	26295.9	0	0	0	0	0	0	0	13966.7
303	unknown-303				4	1362	0.727297	992.76	unknown	1	0	0	4	0	4	0.00504564	0.0434417	0.747217	1	0	0.666667	567.728	0	0	0	0	0	1120.4	0	763.078	1944.46	0	2111.69	0	533.429	0	0	0	0	817.562	876.23	687.542	0	0	1160.55	729.882	0
307	unknown-307				4	1367.59	0.432373	995.291	unknown	1	1	0	1	0	0	0.0291297	0.146897	0.705307	1	0	0.0833333	5258.9	6212.91	6263.86	1456.43	4634.45	0	0	1500.42	0	0	4478.7	1197.88	6891.98	4010.74	3485.92	4099.37	0	1698.9	1954.74	2347.94	1750.76	1788.11	1400.88	0	4661.63	1302.06
308	unknown-308				4	1366.57	0.489048	994.829	unknown	0	0	2	1	0	3	0.382775	0.540478	0.939502	1	0.166667	0.333333	0	1720.55	0	0	0	2844.9	0	0	0	0	2445.63	0	0	0	0	0	0	0	2296.95	2320.28	1968.94	0	0	0	0	0
312	unknown-312				4	1377.83	0.978621	999.922	unknown	1	1	0	2	0	4	0.354563	0.532937	1	1	0	0.5	4795.74	3711.25	1463.23	4858.67	713.292	4678.86	0	8516.85	1690.35	0	7251.52	0	975.618	1352.91	836.782	1622.58	1836.89	0	7017.13	1455.28	7795.35	3924.91	4593.9	1952.47	5033.55	1760.62
315	unknown-315				4	1377.64	0.538909	999.835	unknown	1	1	0	1	0	2	0.000276677	0.0046508	0.861443	1	0	0.25	0	1059.9	0	0	2017.27	1709.35	2677.62	4150.08	3106.82	3045.73	4243.64	6917.79	0	1960.47	0	1933.08	0	3035.02	3957.33	5504.57	4528.43	6494.03	2262.77	5852.39	2034.16	2818.86
316	unknown-316				4	1377.47	0.631667	999.759	unknown	1	0	0	5	0	3	0.00478601	0.0422366	0.485818	1	0	0.666667	0	0	0	0	0	0	0	1166.29	2635.29	4137.2	980.873	6097.58	0	0	0	0	0	1104.88	0	4798.47	1052.23	1092.12	0	0	1021.85	0
321	unknown-321				4	1394.85	0.437692	1008.1	unknown	0	1	1	0	2	0	0.48955	0.654588	0.154824	0.997586	0.25	0	4252.05	0	0	0	0	0	0	0	0	0	0	0	8305.49	5999.21	0	0	0	0	0	0	0	2146.96	2341.62	0	0	1697.68
323	unknown-323				4	1395.28	0.47	1008.31	unknown	0	0	3	0	4	0	0.00285559	0.0315007	0.640359	1	0.583333	0	0	12231	0	8935.93	80482	0	0	0	0	0	0	0	15260.6	11428.7	9036.27	14498.4	0	0	0	0	0	0	0	0	0	0
331	unknown-331				4	1399.83	0.428333	1010.5	unknown	0	1	1	1	0	0	1	1	0.166225	0.997586	0.0833333	0.0833333	0	0	22546.1	0	0	0	12192.8	0	0	0	0	0	0	0	0	0	0	0	0	0	0	0	0	0	0	5962
334	unknown-334				4	1400.1	0.73	1010.62	unknown	0	0	0	3	0	3	0.0070541	0.0525746	0.879352	1	0	0.5	0	0	0	0	0	0	0	1290.17	0	0	997.929	7114.94	0	0	0	0	0	0	6423.15	9288.22	5064.81	0	0	0	0	0
336	unknown-336				4	1402.52	0.548095	1011.79	unknown	0	0	5	3	4	3	0.0407617	0.175474	0.835573	1	0.75	0.5	1254.77	0	9460.38	2222.46	2846.58	2779.2	0	0	2143.75	0	1691.03	1865.84	2478.35	5919.35	0	0	4803.8	3882.59	2698.02	0	1608.98	1393.94	0	0	0	0
338	unknown-338				4	1405.65	0.566087	1013.29	unknown	0	0	0	3	2	2	0.265243	0.506112	0.692607	1	0.166667	0.416667	0	0	0	0	0	0	0	1784.16	0	0	642.023	604.617	0	679.484	0	1620.02	0	0	0	0	522.22	781.954	0	0	0	0
343	unknown-343				4	1419.75	0.430526	1020.07	unknown	1	0	0	4	0	5	0.0769565	0.252894	0.839169	1	0	0.75	3642.49	3696.85	3332.52	1110.02	3793.74	0	0	1605.65	1405.76	0	4204.1	2664.61	3169	1892.29	3911.23	3134.91	0	3280.63	1843.35	0	2647.29	2088.13	1439.72	2188.85	3057.65	0
344	unknown-344				4	1420.5	0.545	1020.43	unknown	0	0	1	0	0	0	0.359317	0.532937	0.359317	0.997586	0.0833333	0	8322.87	0	0	0	0	0	0	0	0	0	0	0	0	0	0	0	0	0	0	0	0	0	0	0	0	0
345	unknown-345				4	1420.78	0.758333	1020.57	unknown	0	0	0	1	0	4	0.0164732	0.0953283	0.154824	0.997586	0	0.416667	0	0	0	0	0	0	0	0	0	0	0	9678.44	0	0	0	0	0	0	6353.19	20156	13835.6	0	0	1883.67	0	0
347	unknown-347				4	1422.55	0.603636	1021.42	unknown	0	0	0	0	0	1	0.359317	0.532937	0.359317	0.997586	0	0.0833333	0	0	0	0	0	0	0	0	0	0	0	0	0	0	0	0	0	0	0	0	0	0	0	14186.8	0	0
348	unknown-348				4	1423.08	0.603846	1021.67	unknown	1	1	1	0	0	0	0.132583	0.365639	0.654779	1	0.0833333	0	0	8364.45	16689.7	0	0	0	0	0	0	0	0	0	0	9087.61	0	0	9367.61	0	0	8260.51	0	0	0	0	5858.81	21514.8
358	unknown-358				4	1441.64	1.43727	1030.59	unknown	0	0	0	1	0	1	0.166225	0.366733	1	1	0	0.166667	0	0	0	0	0	0	0	0	0	0	2272.05	0	0	0	0	0	0	0	0	0	2344.2	0	0	0	0	0
360	unknown-360				4	1444.38	0.561905	1031.91	unknown	1	0	0	3	0	6	0.208242	0.428656	0.49074	1	0	0.75	0	0	1567.58	0	1792.12	3245.43	2460.15	1506.89	0	0	1887.58	0	0	0	1703.49	0	2686.26	0	1331.76	1680.22	2400	1655.17	2134.4	1859.42	2166.05	0
361	unknown-361				4	1446.74	0.504444	1033.05	unknown	1	0	0	3	0	1	0.756888	0.865602	0.0231968	0.997586	0	0.333333	11126.4	15594.6	16773.3	0	10873.3	0	0	15746.5	0	0	14841.6	43416.4	0	0	0	0	0	0	0	0	23953.6	0	0	0	14347.7	0
362	unknown-362				4	1444.8	0.5868	1032.12	unknown	0	0	1	3	3	0	0.746359	0.859901	0.801375	1	0.333333	0.25	0	0	0	2240.27	0	0	0	1903.71	3646.82	0	0	2335.01	0	2465.71	0	2295.9	2027.05	0	0	0	0	0	0	0	0	0
365	unknown-365				4	1449.92	0.507308	1034.58	unknown	0	0	0	4	1	1	0.0484642	0.198929	0.305559	0.997586	0.0833333	0.416667	0	0	0	0	0	0	11001.1	0	24131.6	0	24349.1	7551.88	0	0	0	0	0	6809.12	0	0	0	0	18868	0	0	0
381	unknown-381				4	1481.78	0.558704	1051.64	unknown	0	1	4	4	1	6	2.92478e-05	0.00082921	0.883821	1	0.416667	0.833333	534.021	0	0	394.162	428.366	399.196	732.599	801.993	2464.68	1015.19	973.854	2650.5	0	0	0	562.143	0	0	1091.73	2533.34	1197.79	961.683	1169.23	1654.93	0	468.573
387	unknown-387				4	1492.75	1.14125	1055.46	unknown	0	0	0	1	0	1	0.166225	0.366733	1	1	0	0.166667	0	0	0	0	0	0	0	0	0	0	1162.74	0	0	0	0	0	0	0	0	0	1153.19	0	0	0	0	0
388	unknown-388				4	1493.36	0.421509	1055.71	unknown	1	0	0	2	0	5	0.0437415	0.183819	0.396695	1	0	0.583333	2352.35	2734.18	2834.55	1042.77	3752.31	0	0	0	2484.98	0	946.914	0	4225.89	2734.46	2148.71	966.728	0	2899.23	921.684	1967.14	1988.69	1158.06	1083.56	0	3324.23	0
389	unknown-389				4	1493.88	0.558125	1060.55	unknown	0	0	3	0	1	2	0.382775	0.540478	0.879352	1	0.333333	0.166667	778.664	0	0	0	2213.47	1598.03	0	0	0	0	0	0	0	481.741	0	0	0	0	0	0	0	1763.7	749.398	0	0	0
396	unknown-396				4	1503.95	0.540789	1062.58	unknown	1	1	0	1	0	1	0.228931	0.454003	0.734353	1	0	0.166667	0	3194.87	4971.28	0	2608.87	0	0	2264.53	0	0	2243.66	4389.38	0	0	4086.29	0	0	0	4215.72	6927.97	2733.6	2430.24	3852.27	0	4522.95	2161.96
400	unknown-400				4	1508.16	0.588548	1064.91	unknown	1	1	2	1	1	1	0.504863	0.672515	0.976869	1	0.25	0.166667	870.435	2163.27	2331.88	1876.6	1964.08	0	0	3882.13	1097.45	0	1173.65	1142.2	2205.98	1123.15	0	1898.79	0	1567.3	1256.71	1025.06	1049.86	1096.43	1290.45	1928.54	1051.42	663.465
402	unknown-402				4	1513.02	0.388923	1064.74	unknown	1	1	4	0	2	1	0.0260991	0.133522	0.707211	1	0.5	0.0833333	4030.88	6674.38	884.372	9017.24	6897.56	1005.8	475.557	1065	1529.1	873.636	0	0	0	2604.14	667.75	1421.88	3994.23	1078.12	879.191	600.639	750.929	1046.74	835.203	3322.7	1102.82	914.308
406	unknown-406				4	1518.42	0.477368	1072.21	unknown	0	1	2	0	0	0	0.58067	0.729453	0.0788056	0.997586	0.166667	0	9126.41	0	0	0	696.191	0	0	0	629.581	0	0	0	0	0	0	0	0	0	0	0	0	0	0	0	0	5076.04
414	unknown-414				4	1534.12	0.629412	1087.34	unknown	1	0	0	0	0	1	0.651291	0.783515	0.651291	1	0	0.0833333	0	3180.32	0	0	3676.09	0	0	0	0	0	0	0	0	0	0	0	0	0	4690.39	0	0	0	0	0	2703.1	0
424	unknown-424				4	1559.67	1.28867	1089.49	unknown	0	0	1	2	1	4	0.0424175	0.180402	0.449214	1	0.166667	0.5	0	0	0	0	0	1342.12	0	2509.79	0	0	4478.79	0	0	0	0	0	0	872.579	4438.1	1472.76	4950.05	2048.32	0	0	0	0
426	unknown-426				4	1564.14	0.635517	1087.86	unknown	1	0	0	1	0	0	0.207632	0.428656	0.597201	1	0	0.0833333	0	0	2737.53	1573.31	0	0	0	0	0	0	0	8638.87	0	0	2227.06	1930.14	0	0	0	0	0	0	0	0	4001.62	0
427	unknown-427				4	1560.75	0.545625	1097.32	unknown	1	1	1	0	0	0	0.0685332	0.237179	0.879352	1	0.0833333	0	4869.84	0	0	3828.15	8561.47	0	0	0	0	0	0	0	2386.32	0	0	0	0	2517.87	0	0	0	0	4730.58	0	4254.67	4067.44
437	unknown-437				4	1578	0.750833	1104.62	unknown	1	1	0	3	0	2	0.00457989	0.0414539	0.622848	1	0	0.416667	0	0	1086.09	5569.87	0	4568.31	7961.94	8811.74	3576.41	2497.11	8709.37	0	909.202	1454.12	714.823	2351.39	3677.45	3496.18	7921.86	3643.79	9509.8	6274.53	5351.36	4914.89	5263.75	3499.81
447	unknown-447				4	1602.26	0.434043	1107.84	unknown	0	0	4	4	2	5	0.357995	0.532937	0.976345	1	0.5	0.75	1186.31	0	1422.2	2214.05	1629.69	0	1620.23	1616.59	1564.05	0	1165.43	0	0	0	1597.13	0	0	1417.28	1362.12	0	1589.78	2017.79	3308.58	1704	0	0
448	unknown-448				4	1601.2	0.7768	1112.43	unknown	0	0	0	5	0	4	0.000383392	0.00615169	0.71505	1	0	0.75	0	0	0	0	0	0	1271.88	1728.78	1630.92	0	1738.79	1662.16	0	0	0	0	0	0	1481.29	1092.65	1668.55	1747.37	0	0	0	0
450	unknown-450				4	1612.49	0.705811	1116.85	unknown	1	1	2	0	2	0	7.39602e-07	8.70265e-05	0.442833	1	0.333333	0	4733.49	5483.03	6822.48	4553.85	5251.06	6816.96	25008.8	35147.7	26760.8	27591.5	26055.9	22343.9	3747.17	4178.98	3993.87	5991.56	10716.6	3548.86	25442.4	20940.7	26562.5	26232.5	31736.3	25901.8	2931.56	20680
457	unknown-457				4	1620.14	0.728621	1118.21	unknown	0	1	4	0	1	0	2.92478e-05	0.00082921	0.619307	1	0.416667	0	0	1149.77	1649.56	0	1145.79	4038.25	11975	13720.1	13386.3	13852.5	11768.8	13761.9	0	0	0	0	2033.44	0	12698.8	11299	13703.6	12368	14715.2	12165.8	0	10751.7
458	unknown-458				4	1621.32	0.456809	1129.55	unknown	0	1	2	1	3	3	0.00225742	0.0265623	0.458521	1	0.416667	0.333333	0	0	2170.95	0	0	3695.16	4707.32	3099.07	4590.96	4460.16	10851	0	3408.59	0	0	0	3644.98	2002.52	7629.5	8244.01	9552.59	10437.1	0	7092.24	0	3894.17
471	unknown-471				4	1643.33	0.394697	1130.84	unknown	1	1	2	3	2	0	0.0995825	0.30304	0.583033	1	0.333333	0.25	1038.85	2702.75	485.451	1287.55	2118.65	677.59	13591.7	635.378	1097.74	0	2077.35	2612.2	4247.03	1202.82	1436.59	1116.97	3818.55	572.031	0	0	843.569	838.432	1019.92	721.942	959.267	564.384
473	unknown-473				4	1645.83	0.673472	1134.57	unknown	1	1	0	0	0	1	0.000102805	0.00201611	0.629726	1	0	0.0833333	8232.56	13130.6	15849.9	10632.1	9509.79	0	18321.9	12526.8	8370.43	27332.8	14412.7	22066.4	10091.7	5258.81	10185.9	6638.06	4548.07	8655.03	27603.5	40667.9	19988.3	17769.2	21070	18101.8	15219.6	15885.9
476	unknown-476				4	1653.06	0.443571	1139.36	unknown	1	1	0	1	0	3	0.37074	0.538845	0.386373	1	0	0.333333	12478	10653.2	10537.7	5247.1	8414.82	0	1551.8	2244.52	2260.6	2886.37	9728.67	1780.17	7510.69	14286.8	13027.6	2260.34	0	5807.32	8606.23	4412.42	12349.7	10640.4	2373	4648.68	16180.8	2627.61
480	unknown-480				4	1662.36	0.566538	1141.52	unknown	1	1	3	3	4	5	1.4792e-06	0.00013054	0.755285	1	0.583333	0.666667	39308.5	39374.8	67181.2	41446.4	60447.9	85238.1	154584	151166	267054	183969	122959	203011	43833.5	50593.8	37183.1	54252.5	117098	76436.3	204678	224743	195086	87020.5	168769	227651	23069.5	84310.5
484	unknown-484				4	1666.56	0.438889	1146.31	unknown	1	1	0	1	0	4	0.0780243	0.252894	0.477575	1	0	0.416667	8696.68	9351.71	12486.6	3654.05	5556.37	1433.81	1315.23	3063.9	1278.81	1237.2	6777.68	1077.71	10800.5	6788.6	8143.42	6388.17	0	6483.53	7554.81	2240.69	8070.7	6448.6	4159.17	3223.32	9086.55	1782.48
489	unknown-489				4	1675.85	0.4275	1163.04	unknown	0	1	2	0	2	1	0.176064	0.376762	0.729261	1	0.333333	0.0833333	0	965.16	0	1122.65	0	0	1124.58	895.827	832.261	0	0	856.825	0	667.288	814.928	0	0	0	1262.72	982.859	0	0	2299.71	0	0	680.152
504	unknown-504				4	1712.72	0.665833	1169.03	unknown	0	1	0	4	0	4	3.75846e-05	0.00082921	0.974899	1	0	0.666667	0	0	0	0	0	0	3731.74	8514.23	6979.12	0	6804.99	6470.17	0	0	0	0	0	0	6722.36	3863.56	6298.89	6179.49	7714.54	3523.63	0	2521.51
507	unknown-507				4	1726.4	0.436308	1177.81	unknown	1	1	0	1	0	2	0.125693	0.352139	0.370428	0.997586	0	0.25	4475.18	3974.06	5245.37	2202.74	4354.94	0	692.114	1267.59	653.035	0	2733.76	741.73	7496.82	5263.11	3967.59	1369.35	0	1821.76	4325.44	1881.94	4459.6	1599.93	1078.92	584.141	5449.6	1328.82
511	unknown-511				4	1746.06	1.02606	1183.7	unknown	0	1	1	0	2	0	0.589836	0.738341	0.914143	1	0.25	0	0	0	0	1858.92	0	0	0	1813.4	0	0	1690.85	0	0	0	0	1364.96	0	1215.81	0	0	1777.98	1159.26	0	0	0	1146.52
512	unknown-512				4	1748.39	0.537895	1191.04	unknown	1	0	0	4	0	4	0.154043	0.366733	0.64162	1	0	0.666667	2862.35	1835.7	5503.07	4177.76	5544.11	0	0	3466.05	2816.79	0	1488.05	2354.58	2140.33	2831.3	2849.68	0	1949.19	3618.84	2803.27	0	1691.09	1720.89	4921.08	0	2930.16	0
517	unknown-517				4	1762.62	0.544423	1194.23	unknown	1	1	4	0	1	3	0.0110025	0.071924	0.703996	1	0.416667	0.25	2530.81	3458.56	3293.51	1709.22	2252.49	0	0	847.044	0	0	624.703	805.619	3104.38	1850.49	964.016	1637.83	0	1891.75	1518.64	1679.34	1671.04	0	798.838	0	1050.03	688.652
520	unknown-520				4	1773.04	0.620435	1198.15	unknown	0	0	0	3	1	1	0.132583	0.365639	0.48955	1	0.0833333	0.333333	0	0	0	0	0	0	0	0	1404.13	1289.24	0	1286.89	0	0	0	0	0	1092.15	0	766.442	0	0	0	0	0	0
523	unknown-523				4	1776.41	0.717436	1204.18	unknown	1	1	0	1	0	0	3.75846e-05	0.00082921	0.592722	1	0	0.0833333	0	0	0	0	0	0	1330.38	4060.76	1034.38	0	2326.45	1633.98	0	0	0	0	0	0	2887.85	885.971	2870.17	2545.99	2786.34	1255.27	866.405	1900.8
526	unknown-526				4	1787.56	0.434932	1209.18	unknown	1	1	0	0	0	1	0.193834	0.407282	0.184114	0.997586	0	0.0833333	8284.07	8667.49	9143.19	6730.71	6837.58	0	3390.66	4557.87	3207.33	3484.08	6209.85	3160.27	10488.9	9809.67	8268.66	4497.24	0	7792.29	10157.7	4610.3	9580.08	5861.71	5558.72	3387.18	9231.21	4973.9
528	unknown-528				4	1796.61	0.525217	1211.47	unknown	0	0	0	1	0	1	0.166225	0.366733	1	1	0	0.166667	0	0	0	0	0	0	0	0	0	5139.12	0	0	0	0	0	0	0	0	0	0	0	0	0	4330.65	0	0
529	unknown-529				4	1800.77	0.626809	1235.36	unknown	1	1	0	2	0	0	0.447915	0.612846	0.41244	1	0	0.166667	0	0	1279.28	713.632	0	614.521	0	838.216	3375.69	1741.9	1198.03	3646.01	0	1079.44	3006.88	0	0	3353.12	0	1382.45	953.884	0	0	0	2612.25	1152.09
541	unknown-541				4	1844	0.649	1241.19	unknown	0	0	0	1	0	1	0.166225	0.366733	1	1	0	0.166667	0	0	0	0	0	0	0	0	0	0	0	4183.21	0	0	0	0	0	0	2393.79	0	0	0	0	0	0	0
552	unknown-552				4	1867.29	0.587258	1249.57	unknown	1	1	0	3	0	2	0.0161067	0.0953283	0.884735	1	0	0.416667	7086.02	2052.19	5785.71	2736.82	5292.67	1461.93	0	6547.67	10502.5	9368.82	5565.03	13246.6	0	3453.56	6376.3	0	0	6179.95	6755.61	19042.4	6983.51	5704.97	5230.51	0	7623.89	3441.45
569	unknown-569				4	1895.1	0.401373	1265.33	unknown	1	0	0	4	1	4	0.432206	0.593653	1	1	0.0833333	0.666667	1748.71	686.754	0	0	1335.93	1489.95	0	2166.19	1701.57	0	1013.07	1987.9	805.445	2908.89	665.696	1268.18	2025.9	1373.6	0	591.553	837.123	1353.46	0	927.183	1205.97	0
576	unknown-576				4	1907.28	0.5366	1274.16	unknown	1	1	0	0	0	1	0.928377	0.984136	0.168122	0.997586	0	0.0833333	0	0	6138.84	2086.06	0	0	0	0	0	2681.69	3122.61	2225.17	2199.01	3840.55	5515.61	0	0	3509.98	2576.62	4678.28	2050.63	2980.99	1982.39	0	4160.68	1771.72
579	unknown-579				4	1914.23	0.44831	1275.79	unknown	1	1	0	0	0	2	0.17476	0.376762	0.133243	0.997586	0	0.166667	9121.4	9953.4	12692.7	9219.12	7125.85	0	2701.45	6243.78	2003.16	2439.38	7253.57	2351.64	13453.9	11896.4	10279.4	4946.81	0	9364.62	12563.1	5081.45	11590.6	6579.52	8749.48	2608.12	12071.5	4666.97
583	unknown-583				4	1922.32	0.4992	1283.44	unknown	0	1	1	0	1	0	0.297315	0.532937	0.265243	0.997586	0.166667	0	0	5357.63	0	0	0	0	0	1571	763.282	1903.86	0	2377.58	0	0	0	2959.61	0	0	0	2194.44	0	0	0	0	0	2504.17
589	unknown-589				4	1932.19	0.4725	1284.82	unknown	0	1	2	0	1	0	0.273408	0.518887	0.445252	1	0.25	0	2263.93	0	0	767.93	0	0	0	703.565	962.687	770.368	0	582.574	0	0	4124.33	0	0	0	0	1766.75	0	0	0	905.332	0	904.371
590	unknown-590				4	1933.53	0.509474	1285.77	unknown	0	0	4	1	4	2	0.0299274	0.147197	0.825675	1	0.666667	0.25	7293.35	7227.12	6900.97	3219.86	0	0	0	0	7518.25	0	0	0	0	5820.37	4765.33	6087.94	5618.07	0	3951.89	8853.03	0	0	0	0	0	0
593	unknown-593				4	1935.24	0.4014	1289.77	unknown	1	0	2	3	2	6	0.105209	0.316781	0.451935	1	0.333333	0.75	2275.72	1808.66	1373.51	7890.23	3475.14	1504.82	0	1623.21	0	0	1820.38	5576	6384.31	3200.88	2143.42	1646.87	1965.21	0	2696.31	1521.31	1281.45	1291.02	6040.36	1761.34	1538.43	0
597	unknown-597				4	1942.48	0.538871	1295.26	unknown	1	1	0	4	0	5	0.4701	0.632054	0.506351	1	0	0.75	3338.92	4333.27	4976.31	9090.35	3370.65	3174.3	4239.4	5639.31	2080.24	0	6055.62	3309.11	3417.86	13882.7	14410.8	0	0	10306.7	9208.84	4753.08	9421.77	2777.64	5748.52	2370.72	8170.03	1279.63
599	unknown-599				3	1952.41	0.369265	1302.97	unknown	1	1	1	1	2	0	0.377685	0.539018	0.143168	0.997586	0.25	0.0833333	1481.84	1311.16	964.937	768.852	3729.7	921.128	935.89	1184.25	2516.2	0	1837.28	840.451	1373.55	895.618	2616.27	1207.46	3052.38	1236.39	852.298	1475.12	1198.28	1081.18	1171.36	1063.53	1301.45	983.561
607	unknown-607				4	1966.05	0.39381	1304.25	unknown	1	0	0	1	1	4	0.213283	0.432696	0.605821	1	0.0833333	0.416667	1097.9	962.27	0	652.677	957.596	665.526	0	0	818.749	0	0	0	831.883	1682.65	0	0	917.11	0	665.528	1165.91	0	0	718.079	962.403	834.054	0
609	unknown-609				4	1968.22	0.538889	1304.34	unknown	0	1	1	0	1	0	0.166225	0.366733	1	1	0.166667	0	1239.43	0	0	0	0	0	0	0	0	0	0	0	430.753	0	0	0	0	0	0	0	0	0	0	0	0	1988.44
610	unknown-610				4	1968.39	0.375088	1308.62	unknown	0	1	4	0	4	0	0.11157	0.322253	0.839515	1	0.666667	0	993.831	2408.43	959.963	0	1064.61	0	797.066	1292.41	1733.32	1901.07	1548.62	1376.57	1328.5	1305.45	0	0	1043.04	2231.83	1078.57	1364.5	1078.69	838.895	2032.02	1125.58	0	1234.85
613	unknown-613				4	1975.65	0.390652	1311.01	unknown	0	0	6	2	5	4	0.0244259	0.128692	0.883821	1	0.916667	0.5	1385.81	1543.8	1906	1210.37	2251.75	1556.71	0	0	2061.01	0	2464.02	0	3922.22	1297.96	1353.04	0	4222.46	1565.4	1298.46	955.214	0	1333.93	0	2181.64	0	0
615	unknown-615				4	1979.71	0.632143	1310.59	unknown	0	0	0	3	0	1	0.0366874	0.163932	0.328106	0.997586	0	0.333333	0	0	0	0	0	0	0	1871.2	2181.9	0	0	4130.85	0	0	0	0	0	0	0	0	0	0	4150.78	0	0	0
617	unknown-617				4	1979	0.57425	1312.49	unknown	1	1	0	0	0	1	0.0129299	0.0815045	0.50877	1	0	0.0833333	1903.73	1932.67	2727.51	0	3600.96	0	0	0	0	0	0	2215.59	1697.65	3859.91	4033.09	1794.06	0	2652.55	0	5752.82	0	0	0	0	2899.05	1236.12
618	unknown-618				4	1982.23	0.577907	1316.6	unknown	1	0	0	3	0	5	0.976345	1	0.0407617	0.997586	0	0.666667	0	0	0	1048.02	1126.98	0	0	2181.15	973.714	0	1038.83	0	1419.08	972.47	0	1404.72	1175.45	1490.41	1060.01	0	1190.18	1195.78	3750.19	971.829	1039.57	0
623	unknown-623				4	1989.23	0.389318	1316.01	unknown	1	0	0	2	0	4	0.688391	0.812716	0.829031	1	0	0.5	2008.45	1838.92	1066.27	0	0	857.877	0	0	763.894	0	873.552	0	0	2275.24	702.853	0	0	0	703.477	1805.74	0	847.114	0	751.452	2952.97	0
624	unknown-624				4	1988.22	0.656667	1316.19	unknown	0	0	0	2	0	2	0.0366874	0.163932	1	1	0	0.333333	0	0	0	0	0	0	0	0	11194.2	0	0	9609.11	0	0	0	0	0	0	0	16890.8	0	0	0	2613.18	0	0
625	unknown-625				4	1988.52	0.368478	1315.98	unknown	1	1	0	0	1	0	0.146247	0.366733	0.573179	1	0.0833333	0	1015.24	0	0	0	0	0	1112.14	1480.75	1351.88	1203.6	782.718	0	4035.55	0	0	1013.69	1126.45	1143.67	746	851.706	825.276	864.117	0	1197.13	1000.61	927.452
628	unknown-628				4	1988.17	0.391739	1319.34	unknown	0	0	2	1	2	0	0.179791	0.380037	0.654779	1	0.333333	0.0833333	0	0	0	2963.77	1886.96	0	0	0	0	0	0	3614.11	0	0	1395.79	0	3765.02	0	0	0	0	0	0	0	0	0
629	unknown-629				4	1993.89	0.592286	1319.39	unknown	0	0	4	1	3	4	0.711241	0.828607	0.38771	1	0.583333	0.416667	0	1926.6	2299.76	0	2114.44	3317.82	0	2464.35	0	0	0	0	2159.9	0	1989	0	2999.9	0	2102.03	0	2509.25	0	3123.68	2473.49	0	0
630	unknown-630				4	1993.96	0.368478	1319.95	unknown	1	1	0	1	1	0	0.6969	0.820018	0.631657	1	0.0833333	0.0833333	0	1004.67	1041.94	0	0	1440.27	1163.75	0	9059.61	1677.25	787.493	0	0	0	0	984.157	1113.59	2720.35	810.23	1181.38	830.675	860.5	0	0	1008.01	851.505
632	unknown-632				4	1994.92	0.685541	1323.59	unknown	1	1	1	0	1	0	7.39602e-07	8.70265e-05	0.477575	1	0.166667	0	1943.37	1916.25	4323.1	2203.43	3321.7	2361.91	9783.61	13004.9	11475.5	11490.5	9548.31	10608.5	1828.74	2128.6	1800.58	0	4195.46	2053.82	10217.5	8737.55	9954.5	9970.75	12250.7	9448.36	2063.94	9075.18
634	unknown-634				4	2001.1	0.467	1323.34	unknown	1	0	0	0	1	0	0.0164732	0.0953283	0.597201	1	0.0833333	0	0	395.506	0	1268.56	0	0	0	0	0	0	0	0	1298.33	1349.05	412.688	0	0	0	0	0	0	0	0	0	659.596	0
635	unknown-635				4	2000.68	0.368182	1324.12	unknown	0	1	2	0	2	0	0.112287	0.322253	0.719186	1	0.333333	0	1139.56	0	0	0	0	1449.47	1192.8	1043.75	0	1383.46	1805.07	1067.75	0	0	0	0	3005.91	1131.19	1379.34	1419.72	850.683	930.485	0	1213	0	1569.75
636	unknown-636				4	2002	0.552586	1326.35	unknown	1	1	1	2	0	2	0.0161067	0.0953283	0.110788	0.997586	0.0833333	0.333333	1207.12	3429.88	0	615.952	4243.91	1123.12	6196.89	2088.24	5559.8	1722.72	2442.01	1626.56	0	2014.37	619.873	0	0	837.585	904.493	0	1557.41	4282.76	2301.03	4288.52	1869.95	1432.88
638	unknown-638				4	2005.79	0.390256	1326.62	unknown	0	1	3	0	3	2	0.784698	0.884979	0.378687	0.997586	0.5	0.166667	0	28065.4	1373.84	0	0	2073.7	1777.19	0	1593.58	0	1272.46	0	0	3905.53	0	2402.42	0	1888.51	15076.7	0	0	19439.1	2193.47	1859.5	0	1424
641	unknown-641				4	2005.55	0.367959	1330.17	unknown	1	1	0	1	0	2	0.0776355	0.252894	0.680535	1	0	0.25	1187.82	1162.81	2262.87	0	0	0	1068.78	9311.27	1044.83	1325.88	822.586	1048.18	0	0	0	1162.31	2380.88	0	1839.8	958.843	1057.55	8974.21	7481.74	0	2946.01	1397.11
642	unknown-642				4	2012.29	0.581111	1330.75	unknown	1	1	0	2	0	2	0.562853	0.725135	0.930837	1	0	0.333333	6594.73	8802.41	7916.23	10756.5	6674.66	7882.61	6879.73	0	3410.3	0	9252.64	9296.37	7460.44	9242.57	8051.93	4942.28	5581.72	0	9431.47	4505.11	10251.5	6019.68	6129.21	0	9835.63	3875.91
644	unknown-644				4	2013.28	0.447692	1331.85	unknown	1	1	0	0	0	1	0.291343	0.532937	0.291343	0.997586	0	0.0833333	117461	145221	180472	153299	132858	27151.7	81344.2	108800	76468.2	109600	113247	68157.8	189999	196454	153733	74691.1	6805.21	166489	192955	98167.6	170796	117048	92325	75703.8	169064	95362.6
645	unknown-645				4	2015.15	0.72225	1331.78	unknown	1	0	0	4	0	5	0.036211	0.163932	0.648867	1	0	0.75	0	0	859.1	713.643	640.061	0	0	0	1182.91	1067.03	1051.24	3831.5	0	0	1204.77	0	0	0	945.649	5353.79	796.676	850.267	438.76	0	879.256	0
646	unknown-646				4	2015.03	0.807429	1345.39	unknown	0	1	2	0	1	0	0.220657	0.440068	0.897417	1	0.25	0	0	0	0	1166.36	0	889.773	587.009	823.466	0	0	575.931	0	0	617.986	0	0	0	0	766.334	0	628.392	735.966	725.652	0	0	605.514
658	unknown-658				4	2038.17	0.606667	1349.97	unknown	0	0	1	0	0	0	0.359317	0.532937	0.359317	0.997586	0.0833333	0	0	0	0	0	1760.52	0	0	0	0	0	0	0	0	0	0	0	0	0	0	0	0	0	0	0	0	0
662	unknown-662				4	2045.95	0.375	1354.22	unknown	1	1	0	0	1	1	0.777039	0.879149	0.0728969	0.997586	0.0833333	0.0833333	0	0	0	0	0	1236.82	0	0	1899.38	1718.2	0	0	13399.5	0	0	1270.41	1446.15	2045.68	1121.31	1698.09	2626.78	0	0	1298.37	2086.17	1219.41
665	unknown-665				4	2053.17	0.684583	1356.23	unknown	0	0	3	0	4	1	0.00729789	0.0525746	0.271031	0.997586	0.583333	0.0833333	0	0	539.101	1525.35	1555.33	0	0	0	0	0	0	0	1590.73	4000.59	0	1935.64	0	4245.02	493.064	0	0	0	0	0	0	0
666	unknown-666				4	2056.59	0.348627	1357.11	unknown	1	1	1	0	0	1	0.361929	0.534564	0.317347	0.997586	0.0833333	0.0833333	826.27	664.71	541.482	2936.15	669.453	865.739	0	967.637	0	0	963.749	789.067	594.957	611.78	0	0	0	0	678.994	0	805.823	862.894	4196.01	818.832	641.227	800.698
669	unknown-669				4	2058.1	0.390476	1367.88	unknown	0	1	2	0	3	0	0.15366	0.366733	0.738445	1	0.416667	0	0	0	0	4765.81	0	1884.15	1868.4	2743.09	0	1493.33	1311.23	0	0	955.31	0	2279.22	0	1485.04	1865.99	0	1327.15	0	10487.9	4009.63	0	33189.9
673	unknown-673				4	2076.4	0.825	1366	unknown	0	0	0	2	0	0	0.166225	0.366733	0.166225	0.997586	0	0.166667	0	0	0	0	0	0	0	0	0	0	9152.92	26600	0	0	0	0	0	0	0	0	0	0	0	0	0	0
677	unknown-677				4	2073.19	0.583194	1369.4	unknown	1	1	1	1	1	4	0.40951	0.571372	0.318585	0.997586	0.166667	0.416667	2143.21	3372.22	4783.83	3274.32	6076.59	7149.5	2647.84	3450.98	2695.94	0	5956.38	2972.51	2192.94	3962.75	2754.79	12411.1	2371.67	3264.03	5681.51	3725.98	7483.69	6879.97	6447.13	3314.29	3233	2294.9
679	unknown-679				4	2078.98	0.396889	1375.6	unknown	1	1	1	0	0	0	0.0770989	0.252894	0.610501	1	0.0833333	0	0	4556.33	0	0	0	1688.96	1886.92	0	1827.82	2006.11	1170.73	0	0	0	0	2724.16	0	1828.89	1320.5	1749.41	1382.38	1063.31	4169.27	14552.9	1365.86	7658.54
684	unknown-684				4	2089.52	0.432381	1384.34	unknown	0	0	1	1	1	2	0.597201	0.742295	0.775997	1	0.166667	0.25	1102.75	0	0	0	0	0	0	0	3322.65	0	0	0	1090.09	0	0	0	0	0	1295.49	845.021	0	0	0	0	0	0
688	unknown-688				4	2104.38	0.416522	1386.61	unknown	1	1	2	4	2	2	0.312216	0.532937	0.750779	1	0.333333	0.5	11005.7	11978.7	5108.65	17952.4	14864	10976.2	0	11956.1	15608.6	0	14533.6	11765.8	12120.6	9986.47	10166.1	15286.5	25873.7	7305.19	7914.5	6335	12381.9	11011	17665	10718.6	7380.48	5582.21
689	unknown-689				4	2108.24	0.463171	1394.15	unknown	1	1	3	0	3	0	0.202306	0.422568	0.835573	1	0.5	0	24960.6	0	576.696	0	41113.9	1039.03	3178.09	0	0	0	899.421	616.411	565.316	0	594.814	1088.23	31042.8	1001.43	0	1028.91	0	0	2247.56	1068.25	496.382	7509.85
695	unknown-695				4	2121.06	0.535286	1396.81	unknown	1	1	0	1	0	0	0.000201172	0.00355068	0.798745	1	0	0.0833333	296.666	481.137	428.512	568.551	448.938	476.519	712.079	917.681	1048.5	1205.72	3938.41	525.989	378.652	329.121	0	1114.37	393.59	747.751	501.931	788.072	898.956	895.054	920.275	1175.83	632.098	876.909
697	unknown-697				4	2125.58	0.46403	1398.09	unknown	1	1	0	0	0	2	0.0831975	0.263427	0.298592	0.997586	0	0.166667	15475.1	17342.9	20587.9	18475.2	11889.4	974.629	1733.03	9512.94	6582.57	3897.99	4263.58	0	18376.1	17712	12104.1	8629.99	0	19856.5	17092.1	11573.7	14101.9	3766.3	9925.71	8001.73	11492.7	6979.81
698	unknown-698				4	2127.75	0.41125	1401.74	unknown	0	0	0	0	0	2	0.166225	0.366733	0.166225	0.997586	0	0.166667	0	0	0	0	0	0	0	0	0	0	0	0	0	0	0	0	0	0	383.326	0	402.14	0	0	0	0	0
700	unknown-700				4	2133.78	0.383056	1406.81	unknown	0	1	1	0	1	0	0.0683002	0.237179	0.756888	1	0.166667	0	0	0	0	0	0	924.937	2147.28	0	916.54	1020.95	0	0	0	0	0	0	0	779.471	0	819.433	755.429	0	0	1288.6	0	1145.22
705	unknown-705				4	2141.89	0.463684	1406.82	unknown	1	1	1	0	1	1	0.171936	0.376762	0.15366	0.997586	0.166667	0.0833333	2927.47	690.667	807.739	0	1651.16	0	0	0	1001.4	0	0	0	0	2821.05	2665.09	672.636	0	1255.96	1814.89	1135.03	1300.89	676.112	0	0	1363.39	773.071
706	unknown-706				4	2141.91	0.396522	1413.33	unknown	0	1	3	0	4	0	0.216756	0.437227	0.498774	1	0.583333	0	0	2903.16	0	632.062	0	857.465	1001.18	1106.47	811.219	782.817	853.281	0	1445.29	382.36	0	730.602	0	754.376	750.567	699.185	0	0	626.137	4744.86	0	2746.94
712	unknown-712				4	2152.33	0.578571	1417.9	unknown	1	0	1	2	0	5	0.523818	0.683166	0.316469	0.997586	0.0833333	0.583333	2813.01	2485.85	2215.07	10701.8	0	0	0	0	0	0	2400.43	2140.93	0	2418.84	2318.82	0	0	0	9083.73	4366.04	3952.61	4316.65	4519.88	0	2962.69	0
713	unknown-713				4	2159.64	0.448182	1417.62	unknown	1	1	1	0	0	0	0.00573821	0.0471067	0.693119	1	0.0833333	0	2099.87	3761.42	5785.53	10680.3	7218.1	0	0	0	0	0	1720.49	3441.02	3481.54	6622.36	4875.39	0	0	4563.28	2846.32	0	1234.81	0	0	0	4369.55	2574.72
715	unknown-715				4	2159.19	0.388148	1419.6	unknown	0	0	1	3	2	1	0.640359	0.783515	0.801375	1	0.25	0.333333	3079.17	0	0	0	0	0	4485.28	0	0	3025.93	0	1566.6	1358.61	0	0	3034.26	0	0	0	0	0	28348.9	0	0	0	0
718	unknown-718				4	2162.36	0.555	1426.78	unknown	1	1	0	0	1	0	0.318585	0.532937	0.113502	0.997586	0.0833333	0	10500.1	6831.79	10219.8	11516	11473.8	4994.83	7391.1	10772	7435.23	8938.91	9348.97	8219.2	11665.2	10687.6	9220.55	22148.2	0	13030.9	9713.11	10739.6	10792.1	10813.2	12053.9	9378.49	10367.2	7862.55
721	unknown-721				4	2173.85	0.384545	1428.9	unknown	1	1	1	0	1	0	0.747846	0.859901	0.619307	1	0.166667	0	0	0	0	1521.96	589.026	863.611	1323.6	0	579.367	1147.34	0	1121.58	861.398	731.244	1609.69	959.269	657.887	840.796	1416.16	787.48	0	0	1046.02	738.03	728.962	830.803
728	unknown-728				4	2190.79	0.546885	1443.54	unknown	1	1	0	1	0	0	0.0300231	0.147197	0.81697	1	0	0.0833333	8098.17	6889.48	6143.25	4521.93	11212.4	2426.22	0	6163.71	0	0	10397.1	3613.41	7803.4	12002	12567.2	3630.65	2272.48	9101.54	3567.88	0	7309	4600.72	4250.73	2643.55	12165	4068.22
734	unknown-734				4	2200.67	0.58	1447.27	unknown	0	0	1	0	0	0	0.359317	0.532937	0.359317	0.997586	0.0833333	0	0	0	0	0	0	1426.55	0	0	0	0	0	0	0	0	0	0	0	0	0	0	0	0	0	0	0	0
736	unknown-736				4	2206.62	0.5425	1448.33	unknown	0	0	0	2	0	1	0.0788056	0.252894	0.513856	1	0	0.25	0	0	0	0	0	0	2485.57	0	2925.6	0	0	0	0	0	0	0	0	0	0	2753.52	0	0	0	0	0	0
738	unknown-738				4	2208.33	0.376667	1455.35	unknown	0	1	1	0	2	1	0.242208	0.472373	1	1	0.25	0.0833333	0	0	0	0	0	2130.73	1707.5	0	2000.41	2546.29	0	0	0	0	0	1830.04	0	1808.31	0	0	0	103222	0	3766.86	0	6759.64
743	unknown-743				4	2219.56	0.517778	1455.18	unknown	0	0	0	0	1	0	0.359317	0.532937	0.359317	0.997586	0.0833333	0	0	0	0	0	0	0	0	0	0	0	0	0	0	0	0	1453.57	0	0	0	0	0	0	0	0	0	0
745	unknown-745				4	2219.28	0.452	1454.54	unknown	1	0	0	1	0	2	0.761447	0.867067	0.239445	0.997586	0	0.25	1360.24	0	0	1977.61	1824.21	0	0	0	0	0	533.806	0	0	0	0	0	0	0	667.216	0	546.232	0	0	0	1326.21	0
748	unknown-748				4	2220.81	0.382692	1455.72	unknown	0	0	4	5	4	5	0.367173	0.538845	0.600547	1	0.666667	0.833333	3843.52	2931.43	2824.42	3861.59	0	0	1659.16	85927.5	3548.19	2637.66	2323.79	0	2713.63	2007.59	0	0	2345.2	4980.77	2019.29	10263.6	0	2120.52	3307.69	7155.01	0	0
749	unknown-749				4	2220.15	0.386154	1456.94	unknown	0	0	0	0	0	2	0.166225	0.366733	0.166225	0.997586	0	0.166667	0	0	0	0	0	0	0	0	0	0	0	0	0	0	0	0	0	0	0	5217.03	0	5830.94	0	0	0	0
750	unknown-750				4	2222.1	0.538548	1457.72	unknown	1	1	0	5	0	6	0.105893	0.316781	0.563618	1	0	0.916667	1664.01	3425.75	3004.59	2650.91	5567.86	3959.79	0	4732.64	3249.01	3364.79	3237.55	4446.21	2927.69	3951.34	2814.96	0	2005.51	3553.65	5977.79	2869.48	5377.28	3831.62	3792.2	2884.63	4811.8	1159.18
758	unknown-758				4	2234.26	0.342075	1464.83	unknown	1	1	1	0	0	2	0.661109	0.787518	0.883821	1	0.0833333	0.166667	1138.8	947.548	758.077	36159.9	1072.44	1134.22	0	942.256	0	0	817.723	1116.25	874.966	727.049	706.547	0	0	0	23480.3	0	1261.09	1276.8	3012.5	1053.98	1047.91	1080.83
762	unknown-762				4	2234.73	0.384545	1470.74	unknown	0	0	2	0	0	0	0.166225	0.366733	0.166225	0.997586	0.166667	0	3044.99	0	0	0	153091	0	0	0	0	0	0	0	0	0	0	0	0	0	0	0	0	0	0	0	0	0
766	unknown-766				4	2244.18	0.453333	1471.26	unknown	1	0	0	1	0	3	0.303541	0.532937	0.370193	0.997586	0	0.333333	0	0	4584.21	5040.86	0	0	0	0	0	0	0	3403.17	4541.05	6224.76	4014.1	0	0	0	2113.94	0	0	628.66	1551.36	0	4457.79	0
769	unknown-769				4	2245.02	0.521846	1475.58	unknown	1	1	0	1	0	0	0.00720934	0.0525746	1	1	0	0.0833333	14093	12198.4	11705.6	17196.9	10926.2	6630.92	8474.83	13745	0	3895.76	5894.99	0	13138.5	12004.4	15049.8	8409.27	6374.88	13984	7322.45	2638	10339.5	11330.3	8162.61	0	18669.1	6611.86
776	unknown-776				4	2251.92	0.341321	1474.92	unknown	1	0	1	3	0	5	0.976793	1	0.52219	1	0.0833333	0.666667	1187.5	958.789	823.826	3023.64	1169.35	1316.83	0	1015.61	0	0	1416.17	1158.26	806.282	823.566	727.59	0	0	1015.03	2872.25	0	1353.6	708.866	4642.21	1031.03	1192.38	0
777	unknown-777				4	2250.87	0.515	1477.1	unknown	0	1	1	0	2	0	0.370193	0.538845	0.572605	1	0.25	0	0	0	1805.96	0	0	0	694.485	1364.23	0	0	817.101	0	2757.83	0	0	1294.14	0	0	0	0	1060.27	899.313	861.56	0	0	893.556
778	unknown-778				4	2254.36	0.602	1481.41	unknown	1	0	0	2	0	5	0.00656836	0.0525746	0.53939	1	0	0.583333	1272.63	2361.57	3577.24	2331.52	1686.55	0	0	910.654	0	0	753.793	0	2751.14	3895.97	1825.73	593.411	0	1494.69	1300.76	510.658	805.296	838.229	1318.65	0	2053.45	0
780	unknown-780				4	2261.26	0.382571	1482.98	unknown	0	1	3	1	1	2	0.349942	0.532937	0.897417	1	0.333333	0.25	8685.01	2941.76	0	0	0	4977.1	0	88800.8	0	0	0	1324.82	0	0	1781.8	0	0	0	0	4146.6	1112.95	50497.5	0	4492.19	0	2232.37
784	unknown-784				4	2263.76	0.3414	1486.62	unknown	1	0	1	2	0	6	0.308612	0.532937	0.705307	1	0.0833333	0.666667	1245.34	1154	889.67	2733.67	1059.16	1410.36	0	934.777	0	0	0	1162.45	851.054	817.767	824.701	0	0	1127.58	816.569	731.414	42364.5	916.111	2112.48	947.215	1169.12	0
786	unknown-786				4	2269.6	0.384	1480.85	unknown	0	0	1	0	0	0	0.359317	0.532937	0.359317	0.997586	0.0833333	0	8865.44	0	0	0	0	0	0	0	0	0	0	0	0	0	0	0	0	0	0	0	0	0	0	0	0	0
787	unknown-787				4	2260.35	0.471176	1483.72	unknown	0	0	0	1	1	1	0.58067	0.729453	0.651291	1	0.0833333	0.166667	0	0	0	0	0	0	0	0	0	0	0	8590.74	0	0	0	0	7145.14	0	3236.21	0	0	0	0	0	0	0
788	unknown-788				4	2264.96	0.512609	1484.75	unknown	1	0	0	2	0	4	0.00520754	0.0437681	0.953096	1	0	0.5	2788.84	1976.07	1414.05	1934.8	2728.67	0	0	926.046	0	0	1033.61	0	948.988	2981.05	2130.99	2350.71	0	1484.44	806.491	618.746	745.065	0	0	727.064	2108.44	0
792	unknown-792				4	2266.6	0.5265	1492.5	unknown	0	1	2	0	1	0	0.597201	0.742295	0.654779	1	0.25	0	0	2037.7	9102.35	0	0	0	0	0	0	0	0	0	0	0	0	0	0	13679.2	0	0	6607.82	9017.48	0	0	0	12154
796	unknown-796				4	2279	0.379375	1493.89	unknown	0	0	0	0	1	1	1	1	0.166225	0.997586	0.0833333	0.0833333	0	0	0	0	0	0	0	0	0	0	0	0	5156	0	0	0	0	0	0	0	0	0	1027.45	0	0	0
797	unknown-797				4	2281.23	0.375385	1502.69	unknown	0	0	0	0	0	1	0.359317	0.532937	0.359317	0.997586	0	0.0833333	0	0	0	0	0	0	0	0	0	0	0	0	0	0	0	0	0	0	0	0	0	0	2528.06	0	0	0
807	unknown-807				4	2295.12	0.498049	1502.54	unknown	1	0	0	3	0	2	0.00997332	0.0669004	0.322783	0.997586	0	0.416667	2008.47	1594.58	2114.45	0	2990.25	542.185	384.95	465.722	0	0	449.157	0	715.743	0	1431.27	890.145	0	1187.11	0	0	62.2106	553.176	0	0	2455.3	0
808	unknown-808				4	2294.89	0.381111	1511.11	unknown	0	0	1	1	1	1	0.964544	1	1	1	0.166667	0.166667	0	0	0	1929.95	0	0	0	0	0	0	0	40286.6	36722.9	0	0	0	0	0	0	0	0	0	4802.33	0	0	0
810	unknown-810				4	2308	0.3784	1512.06	unknown	1	0	2	0	0	0	0.0366874	0.163932	0.893913	1	0.166667	0	35314	0	0	26772.2	0	0	0	0	0	0	0	0	7688.43	0	0	0	0	4667	0	0	0	0	0	0	9140.24	0
815	unknown-815				4	2309.44	0.377222	1512.07	unknown	0	0	0	1	1	0	1	1	1	1	0.0833333	0.0833333	0	0	0	0	0	0	8782.46	0	0	0	0	0	0	0	17176.1	0	0	0	0	0	0	0	0	0	0	0
817	unknown-817				4	2309.47	0.527895	1514.11	unknown	0	0	5	4	1	4	0.142063	0.366733	0.589666	1	0.5	0.666667	0	2058.04	2241.5	4910.3	2098.49	1819.12	2273.57	0	2402.98	2790.71	1716.16	0	0	0	0	0	1822.76	0	11046.9	2527.24	0	0	7587.35	2038.84	0	0
825	unknown-825				4	2315.87	0.526667	1519.74	unknown	0	0	1	2	0	1	0.286045	0.532937	0.373986	0.997586	0.0833333	0.25	0	3163.2	0	0	0	0	0	11997.2	0	0	1640.66	0	0	0	0	0	0	0	0	0	0	0	0	12197.4	0	0
826	unknown-826				4	2321.2	0.418	1521.45	unknown	1	1	3	1	3	0	0.0677581	0.237179	0.581714	1	0.5	0.0833333	0	9905.6	5743.92	15296	3219.31	17869.1	0	12132.6	26687.6	8304.22	13575.8	14766.8	0	6369.72	14459.7	17068.1	0	11750	6087.98	5995.19	11251.9	14714.9	0	8441.89	3995.45	7731.35
829	unknown-829				4	2323.82	0.377273	1521.47	unknown	0	0	0	1	0	0	0.359317	0.532937	0.359317	0.997586	0	0.0833333	0	0	0	0	0	0	5678.02	0	0	0	0	0	0	0	0	0	0	0	0	0	0	0	0	0	0	0
830	unknown-830				4	2323.85	0.523077	1539.67	unknown	0	0	1	0	1	0	0.166225	0.366733	1	1	0.166667	0	0	0	2298.29	0	0	0	0	0	0	0	0	0	0	0	2030.74	0	0	0	0	0	0	0	0	0	0	0
848	unknown-848				4	2351.7	0.517	1540.43	unknown	0	0	1	0	1	1	0.58067	0.729453	0.513856	1	0.166667	0.0833333	0	0	6313.25	0	0	0	0	0	0	0	0	0	11668	0	0	0	0	0	0	0	0	0	8388.11	0	0	0
854	unknown-854				4	2352.86	0.378571	1542.48	unknown	0	0	0	1	0	0	0.359317	0.532937	0.359317	0.997586	0	0.0833333	0	0	0	0	0	0	0	0	65542	0	0	0	0	0	0	0	0	0	0	0	0	0	0	0	0	0
860	unknown-860				4	2356	0.3775	1548.1	unknown	0	0	1	0	0	0	0.359317	0.532937	0.359317	0.997586	0.0833333	0	0	0	0	0	15689.1	0	0	0	0	0	0	0	0	0	0	0	0	0	0	0	0	0	0	0	0	0
865	unknown-865				4	2364.6	0.376	1552.14	unknown	0	0	0	0	1	0	0.359317	0.532937	0.359317	0.997586	0.0833333	0	0	0	0	0	0	0	0	0	0	0	0	0	0	0	0	0	9648.93	0	0	0	0	0	0	0	0	0
873	unknown-873				4	2370.77	0.456	1549.26	unknown	1	1	1	1	2	0	0.794838	0.889787	0.0882567	0.997586	0.25	0.0833333	57322.2	50869.5	35651.2	39906.8	83694.7	0	56917.1	31405.9	84118.5	40590.9	73588.6	76000.3	43742.6	0	38709.4	95762.6	74242	48623.3	33949	0	54368.7	39099.9	71745	41288.9	31114.9	39592.2
874	unknown-874				4	2366.36	0.477273	1554.77	unknown	0	0	1	1	1	0	0.651291	0.783515	0.58067	1	0.166667	0.0833333	0	0	2747.94	0	0	0	4746.6	0	0	0	0	0	0	0	0	0	1222.52	0	0	0	0	0	0	0	0	0
875	unknown-875				4	2374.8	0.518	1554.9	unknown	0	0	0	0	0	1	0.359317	0.532937	0.359317	0.997586	0	0.0833333	0	0	0	0	0	0	0	0	0	0	0	0	0	0	0	0	0	0	0	0	0	37797.9	0	0	0	0
881	unknown-881				4	2375	0.380769	1559.3	unknown	0	0	2	1	2	1	0.425509	0.586738	0.879352	1	0.333333	0.166667	0	0	8136.61	13304.9	0	0	0	0	0	3280.74	0	0	0	0	2464.23	4525.02	0	0	0	0	0	32105.5	0	0	0	0
882	unknown-882				4	2381.73	0.378667	1558.63	unknown	0	0	0	2	0	0	0.166225	0.366733	0.166225	0.997586	0	0.166667	0	0	0	0	0	0	2806.46	0	3540.39	0	0	0	0	0	0	0	0	0	0	0	0	0	0	0	0	0
883	unknown-883				4	2380.71	0.456711	1558.83	unknown	1	1	0	0	1	0	0.000656027	0.0092631	0.755285	1	0.0833333	0	21785.6	31397.4	38409.3	53676.3	49280.9	44545.3	16059.5	19196.5	17543	25352.7	15277.1	28573	35619.7	45907	36593.4	54622.1	0	38333.3	15495.3	25630.8	12892.8	17312.5	19614.8	22295.9	26937.6	21833.3
884	unknown-884				4	2381.01	0.59806	1563.63	unknown	1	1	0	0	1	0	0.0191105	0.108807	0.602542	1	0.0833333	0	3278.25	3775.01	4568.49	3787.73	3365.04	0	0	1092.05	897.378	1099.68	845.424	0	4307.65	6038.86	3068.49	874.853	0	2295.64	1685.9	1524.69	849.136	959.517	2063.44	1161.74	3006.08	1360.15
905	unknown-905				4	2396.35	0.514118	1571.42	unknown	0	0	0	2	0	0	0.166225	0.366733	0.166225	0.997586	0	0.166667	0	0	0	0	0	0	0	0	2207.16	3222.16	0	0	0	0	0	0	0	0	0	0	0	0	0	0	0	0
906	unknown-906				4	2400.28	0.382222	1576.47	unknown	0	1	1	0	4	0	0.796524	0.889787	0.156142	0.997586	0.416667	0	0	0	54319	0	0	0	6152.93	0	34878	0	0	0	11348.5	0	44325.9	0	41695.3	9671.38	17006	0	39370.4	0	5616.6	0	0	50944.3
917	unknown-917				4	2408	0.516364	1594.89	unknown	0	0	0	1	0	0	0.359317	0.532937	0.359317	0.997586	0	0.0833333	0	0	0	0	0	0	0	0	0	0	0	24520.4	0	0	0	0	0	0	0	0	0	0	0	0	0	0
939	unknown-939				4	2436.18	0.343636	1596.53	unknown	0	0	0	0	2	0	0.166225	0.366733	0.166225	0.997586	0.166667	0	0	0	0	0	0	0	0	0	0	0	0	0	0	0	17485.5	0	0	388348	0	0	0	0	0	0	0	0
941	unknown-941				4	2438.69	0.381154	1595.89	unknown	1	0	0	2	0	1	0.939502	0.989983	0.342778	0.997586	0	0.25	0	0	0	0	0	0	0	0	0	3017.75	0	240346	222479	0	0	131621	0	181006	84279.4	0	0	0	0	0	125014	0
942	unknown-942				4	2437.71	0.399048	1597.32	unknown	0	0	0	0	1	0	0.359317	0.532937	0.359317	0.997586	0.0833333	0	0	0	0	0	0	0	0	0	0	0	0	0	0	0	233.27	0	0	0	0	0	0	0	0	0	0	0
948	unknown-948				4	2439.9	0.500256	1595.62	unknown	1	0	1	1	0	3	0.0835802	0.263427	0.523818	1	0.0833333	0.333333	0	4716.31	26819.3	5178.61	4787.42	5338.52	0	0	0	0	0	4285.36	5621.3	0	3584.27	5154.33	0	5285.67	3385.57	0	22367.9	0	0	49732	7060.4	0
949	unknown-949				4	2437.29	0.517647	1598	unknown	0	0	0	4	1	0	0.179791	0.380037	0.179791	0.997586	0.0833333	0.333333	0	0	0	0	0	0	57652.1	501329	0	10413.1	15045	0	0	0	0	0	155585	0	0	0	0	0	0	0	0	0
950	unknown-950				4	2440.93	0.512667	1598.41	unknown	0	0	2	1	0	0	0.58067	0.729453	0.0788056	0.997586	0.166667	0.0833333	12175.1	0	0	0	3516.47	0	0	0	0	0	0	6386.2	0	0	0	0	0	0	0	0	0	0	0	0	0	0
959	unknown-959				4	2447.79	0.340851	1607.29	unknown	1	0	0	3	0	4	0.835573	0.917715	0.49525	1	0	0.583333	1662.31	1401.86	1375.79	0	1775.06	1022.79	0	1471.75	0	0	6953.81	1803.51	993.536	1448.03	1128.45	0	0	0	30586.2	830.974	142561	1227.84	0	0	1714.62	0
967	unknown-967				4	2457.05	0.401579	1610.56	unknown	0	0	3	0	1	1	0.154824	0.366733	0.597201	1	0.333333	0.0833333	0	792.44	0	760.909	553.015	0	0	0	0	0	0	0	0	0	533.637	0	0	0	626.566	0	0	0	0	0	0	0
970	unknown-970				4	2462.9	0.3815	1612.87	unknown	0	0	1	1	0	1	0.513856	0.679368	0.651291	1	0.0833333	0.166667	0	0	0	3545.16	0	0	0	0	0	4789.51	0	0	0	0	0	0	0	0	0	0	65197.2	0	0	0	0	0
973	unknown-973				4	2467.04	0.340217	1619.72	unknown	1	0	0	2	0	3	0.146247	0.366733	0.224097	0.997586	0	0.416667	1740.83	1420.77	1381.65	113462	1838.02	1208.91	0	454496	0	0	0	1826.87	1118.32	1338.62	1252.68	0	0	1744.21	1020.44	0	154535	1273.85	0	0	75091.4	0
981	unknown-981				4	2479.3	0.34	1628.07	unknown	1	0	0	1	0	4	0.241089	0.472373	0.805068	1	0	0.416667	1824.2	1405.36	1289.95	0	1802.92	0	0	0	0	0	0	1677.33	987.296	1387.38	1247.2	0	0	0	1136.99	751.951	0	1204.19	0	1500.02	958.974	0
995	unknown-995				2	2494.24	0.377347	1643.36	unknown	1	1	2	0	0	2	0.953096	1	0.346651	0.997586	0.166667	0.166667	281613	115340	214131	128819	260218	0	148096	190509	123816	8809.27	0	0	0	0	183462	0	0	11593.7	97222.3	18422.9	111350	461472	493563	0	107875	119107
1006	unknown-1006				4	2521.62	0.340714	1647	unknown	1	0	0	3	0	2	0.665822	0.788709	0.241089	0.997586	0	0.416667	1778.64	1510.3	1214.25	0	1434.83	0	0	1458.08	0	0	3699.23	1644.06	1172.16	1324.22	1300.41	0	0	0	2964.04	0	0	1140.61	0	0	1124.81	0
1014	unknown-1014				4	2528.13	0.489836	1651.92	unknown	1	1	0	1	1	0	0.11157	0.322253	0.97692	1	0.0833333	0.0833333	1307.21	784.382	1226.11	674.351	0	1155.65	1087.91	1097.73	1044.61	1139.63	0	4824.16	902.757	1200.77	1.19003e+06	1303.39	0	1304.05	890.778	0	562.091	610.858	1129.52	832.38	842.842	924.929
1022	unknown-1022				4	2536.93	0.340465	1658.13	unknown	1	0	0	2	0	2	0.643552	0.783515	0.422508	1	0	0.333333	1541.91	1432.52	1095.31	0	1265.93	1385.99	0	0	0	0	439972	1599.83	1206.53	1355.46	1344.2	0	0	0	8435.08	0	0	1757.78	0	0	1067.42	0
1029	unknown-1029				4	2548.06	0.491594	1659.44	unknown	1	1	1	1	0	0	0.241524	0.472373	0.551167	1	0.0833333	0.0833333	1177.75	1275.2	1115.06	966.262	4872.02	0	1009.59	830.048	1312.33	1409.13	550.486	1131.14	1457.94	1129.19	1011.74	1053.14	1598.22	1345.83	862.363	1128.41	917.81	985.537	1153.45	833.287	1584.78	704.477
1031	unknown-1031				4	2550.4	0.3405	1661.24	unknown	1	0	0	1	0	2	0.108562	0.322038	0.46926	1	0	0.25	1471.28	1187.32	1051.65	0	1345	1363.47	0	0	0	0	0	1651.42	1029.47	1236.12	1287.5	0	0	0	1182	0	0	205793	0	0	1072.75	0
1033	unknown-1033				4	2553.62	0.38619	1662.14	unknown	0	0	1	1	0	0	1	1	0.166225	0.997586	0.0833333	0.0833333	0	0	0	3715.23	0	0	0	0	0	4752.93	0	0	0	0	0	0	0	0	0	0	0	0	0	0	0	0
1035	unknown-1035				4	2555.22	0.384444	1665.31	unknown	0	0	0	1	3	0	0.247787	0.475374	0.247787	0.997586	0.25	0.0833333	0	0	0	0	0	0	0	0	0	3860.5	0	0	0	0	0	14453.3	17692.6	32587.1	0	0	0	0	0	0	0	0
1039	unknown-1039				4	2560.91	0.519091	1665.78	unknown	0	0	0	0	1	1	1	1	0.166225	0.997586	0.0833333	0.0833333	0	0	0	0	0	0	0	0	0	0	0	0	115697	0	0	0	0	0	0	0	0	0	0	22347.9	0	0
1040	unknown-1040				4	2561.75	0.414375	1664.25	unknown	0	0	0	0	0	1	0.359317	0.532937	0.359317	0.997586	0	0.0833333	0	0	0	0	0	0	0	0	0	0	0	0	0	0	0	0	0	0	0	0	2918.4	0	0	0	0	0
1041	unknown-1041				4	2559	0.397222	1673.84	unknown	0	0	1	3	0	0	0.247787	0.475374	0.0366874	0.997586	0.0833333	0.25	0	0	480.428	0	0	0	676.112	0	686.635	621.594	0	0	0	0	0	0	0	0	0	0	0	0	0	0	0	0
1049	unknown-1049				4	2576.18	0.401364	1675.91	unknown	0	0	2	0	2	2	0.518856	0.680879	0.271123	0.997586	0.333333	0.166667	0	680.123	0	831.035	0	0	0	0	0	0	0	0	655.231	0	0	0	870.761	0	1572.34	0	0	0	812.514	0	0	0
1050	unknown-1050				4	2579.88	0.341875	1683.21	unknown	0	0	1	0	0	2	0.513856	0.679368	0.513856	1	0.0833333	0.166667	0	0	0	2105.21	0	0	0	0	0	0	0	0	0	0	0	0	0	0	5320.74	0	0	0	54167.6	0	0	0
1058	unknown-1058				4	2592.95	0.401579	1686.69	unknown	0	0	1	1	1	2	0.654779	0.783515	0.597201	1	0.166667	0.25	0	0	0	0	0	688.927	0	0	0	0	566.094	0	0	573.823	0	0	0	0	1386.41	0	673.7	0	0	0	0	0
1064	unknown-1064				4	2599.17	1.04902	1698.49	unknown	1	0	2	1	0	1	0.00901322	0.0623856	0.777039	1	0.166667	0.166667	1398.1	3900.85	1724.75	683.081	3473	0	0	0	0	0	0	3145.81	1794.88	1182.21	1721.55	0	0	2682.45	0	2547.91	0	0	0	0	1457.34	0
1075	unknown-1075				4	2620.3	0.492826	1698.99	unknown	1	1	1	0	0	1	0.764465	0.867705	0.6969	1	0.0833333	0.0833333	0	0	449.017	4346.73	863.041	0	0	426.228	0	2157.42	0	1751.08	0	783.652	439.571	977.534	0	389.614	447.058	0	0	233.626	709.139	5038.8	496.201	2185.79
1076	unknown-1076				4	2621.2	0.5155	1705.12	unknown	1	0	0	2	0	4	0.877416	0.94927	0.757708	1	0	0.5	95853.8	86153.7	0	194489	0	0	197333	0	143326	0	0	0	46382.4	82992.5	0	0	0	44666.6	236492	0	104639	141020	0	64578	146781	0
1084	unknown-1084				4	2633.54	0.340571	1706.11	unknown	0	0	3	1	2	2	0.535825	0.69539	0.917812	1	0.416667	0.25	0	1099.81	1043.63	0	0	1496.57	0	0	0	0	0	1583.49	0	1113.25	1232.42	0	0	0	12338.7	0	0	1006.61	0	0	0	0
1086	unknown-1086				4	2635.58	0.381053	1705.69	unknown	0	0	1	0	1	0	0.166225	0.366733	1	1	0.166667	0	0	0	0	0	285583	0	0	0	0	0	0	0	189339	0	0	0	0	0	0	0	0	0	0	0	0	0
1087	unknown-1087				4	2634.73	0.377727	1709.04	unknown	0	0	2	1	0	1	0.893913	0.956216	0.286045	0.997586	0.166667	0.166667	0	0	0	133804	0	19450.4	0	0	0	3085.03	0	0	0	0	0	0	0	0	0	14939.9	0	0	0	0	0	0
1093	unknown-1093				4	2641.61	0.400968	1713.23	unknown	0	0	5	1	1	3	0.92297	0.981351	0.628765	1	0.5	0.333333	568.471	537.524	570.494	0	596.852	592.882	0	673.507	0	0	0	0	0	571.074	0	0	0	0	604.383	0	0	615.939	700.304	0	0	0
1094	unknown-1094				4	2650.25	0.51625	1712.69	unknown	0	0	1	0	0	0	0.359317	0.532937	0.359317	0.997586	0.0833333	0	0	0	0	71474.1	0	0	0	0	0	0	0	0	0	0	0	0	0	0	0	0	0	0	0	0	0	0
1100	unknown-1100				4	2649.14	0.340227	1715.1	unknown	1	0	0	1	0	3	0.643552	0.783515	0.781287	1	0	0.333333	1355.84	1149.3	1168.06	0	987.836	1135.09	0	0	0	0	0	1522.43	950.574	957.424	1236.75	0	0	0	2417.63	0	7822.47	1678.74	0	0	1391.8	0
1103	unknown-1103				4	2654.1	0.3865	1718.25	unknown	0	0	0	2	0	1	0.0788056	0.252894	0.58067	1	0	0.25	0	0	0	0	0	0	0	0	7948.63	4524.56	0	0	0	0	0	0	0	0	0	12926.6	0	0	0	0	0	0
1106	unknown-1106				4	2660.59	0.401111	1719.49	unknown	0	1	1	0	2	0	0.450428	0.613903	0.183613	0.997586	0.25	0	0	0	0	0	671.793	0	0	0	0	0	600.102	0	545.542	510.439	0	0	0	0	749.813	0	0	0	618.803	618.43	0	684.078
1107	unknown-1107				4	2663.15	0.340851	1717.48	unknown	1	1	0	0	0	1	0.85733	0.934021	0.418526	1	0	0.0833333	1090.15	1223.48	1184.34	0	1339.04	1109.65	0	0	0	0	0	1524.9	1011.41	1008.66	1103.15	0	0	1203.31	2450.39	0	0	1788.44	8663.34	1223.72	1379.23	1274.56
1108	unknown-1108				4	2659	0.511875	1719.22	unknown	1	0	2	2	3	2	0.317715	0.532937	0.722933	1	0.416667	0.333333	0	28767.2	268832	0	0	0	31834.2	0	39245.4	0	0	0	19565.4	0	0	182374	59310.8	25455.4	16861.9	0	0	0	26089.1	0	12450.3	0
1114	unknown-1114				4	2662.6	0.4065	1046.29	unknown	0	0	1	1	1	0	0.58067	0.729453	0.651291	1	0.166667	0.0833333	0	0	0	8815.31	0	0	0	0	0	0	0	29783	0	0	0	31656.4	0	0	0	0	0	0	0	0	0	0

## Sheet: Footnotes
Column	Abbreviation	Notes
Column A	VOC	Unique identifier assigned to each chromatographic feature
Column C	CAS	Chemical Abstracts Service number
Column D	MW	Nominal molecular weight in atomic mass units, based on compound identification
Column F		Confidence of the identification (level 1 high) based on the Chemical Analysis Working Group Metabolomics Standards Initiative criteria
Column G	1tR	Mean first dimension retention time
Column H	2tR	Mean second dimension retention time
Column I	LRI	Linear retention index; bold indicates RI is consistent with the midpolar Rxi-624Sil stationary phase, as previously described by Bean et al., 2016, or matched the RI of an external standard
Columns K - L		1 = VOC is present in sample; 0 = VOC is absent in sample
Columns M - P		Number of samples where VOC was at least 2-fold greater in abundance vs. media
Columns Q & S		Mann-Whitney U-test results for comparing VOC abundances between lifecycles and species, α = 0.05
Columns R & T		Benjamini and Hochberg False Discovery Rate correction, α = 0.05
Columns U - V		Frequency of observation; percentage of samples that were 2-fold greater in abundance vs. media
Columns W - AV		Mean peak area of three biological replicates; bold indicates 2-fold greater in abundance vs. media
